# Supplementary material for: Characterization of wheat homeodomain-leucine zipper family genes and functional analysis of TaHDZ5-6A in drought tolerance in transgenic Arabidopsis
Source: BMC Plant Biol. 2020 Jan 31;20:50. doi: 10.1186/s12870-020-2252-6 (PMC6993422; doi:10.1186/s12870-020-2252-6)
Supplement: Supplementary file 3 — Additional file 3: Table S1. FPKM (Fragments Per Kilobase Million) values of the TaHDZ genes in ten tissues and under drought stress treatment. [file 12870_2020_2252_MOESM3_ESM.xlsx]

## Sheet: Tissues
Additional file 3: Table S1 FPKM (Fragments Per Kilobase Million) values of the TaHDZ genes in ten tissues.
Gene name	L-1	L-2	S-1	S-2	R-1	R-2	FL-1	FL-2	YS5-1	YS5-2	YS15-1	YS15-2	GR5-1	GR5-2	GR10-1	GR10-2	GR15-1	GR15-2	GR20-1	GR20-2
TaHDZ1-4A	6.19	4.15	30.86	19.86	107.31	171.17	1.44	1.59	48.78	35.48	18.13	19.91	90.09	85.12	6.19	6.87	3.2	3.99	1.96	1
TaHDZ1-4B	4.01	3.18	9.44	6.18	28.1	60.29	2.1	2.36	25.27	21.46	13.95	14.77	29.8	29.16	3.16	2.44	1.65	1.19	0.66	0.48
TaHDZ1-4D	4.01	2.5	8.93	8.3	35.21	53.86	0.7	0.94	23.69	19.48	14.96	14.64	30.23	26.09	6.78	6.54	5.96	6.33	3.28	2.5
TaHDZ2-5A	108.28	71.38	58.69	50.58	55.12	88.26	39.39	41.58	201.85	151.44	66.16	62.96	149.66	138.93	47.71	51.62	47.09	49.74	24.03	14.41
TaHDZ2-5B	91.6	53.4	62.38	49.32	31.64	58.02	33.3	30.83	154.06	106.99	62.04	65.84	120.32	128	52.62	53.31	48.53	58.46	23.49	13.67
TaHDZ2-5D	90.2	57.2	49.75	54	28.06	52.15	42.19	46.47	130	92.12	63.4	60.24	122.09	121.11	44.56	52.86	52.34	52.41	30.16	16.17
TaHDZ3-4A	0	0	24.67	20.55	1.65	2.61	0	0	12.03	15.98	4.44	6.41	26.28	24.49	7.63	6.82	1.5	1.44	0.53	0.34
TaHDZ3-4B	0	0.11	32.23	27.85	5.07	9.02	0	0	18.03	16.51	4.69	6.57	22.57	26.6	4.71	3.28	1.11	1.13	1.09	0.34
TaHDZ3-4D	0.1	0	58.1	40.27	5.36	9.13	0.37	0.54	60.91	60.13	8.12	9.7	26.5	24.62	9.48	9.04	5.95	6.61	2.85	2.36
TaHDZ4-5A	8.26	3.98	2.67	2.5	7.09	10.8	3.35	7.41	0.51	1.41	1.24	1.99	2.07	1.68	0.75	1.05	2.23	2.79	2.09	0.69
TaHDZ4-5B	4.06	2.42	0.54	0.63	1.96	3.23	2.99	4.93	0	0	0.31	0.67	0.11	0	0	0	0	0	0	0
TaHDZ4-5D	4.39	1.94	1.21	1.1	2.65	5.89	2.99	5.03	0.38	0	2.02	1.6	0	0	0.5	0.35	0.94	1.02	1.4	0.95
TaHDZ5-6A	143.23	109.38	153.48	119.6	80.75	123.57	110.35	94.91	138.51	110.5	40.29	48.58	57.37	57.59	13.38	12.09	6.61	6.24	12.23	8.15
TaHDZ5-6D	128.45	104.33	101.49	81.38	71.29	91.09	90.63	79.94	156.1	131.95	68.57	67.11	80.06	80.29	20.05	20.83	9.41	11.23	15.41	8.09
TaHDZ6-5A	14.19	11.09	9.21	14.36	7.5	23.34	8.15	3.38	11.39	12.47	19.31	19.86	23.28	18.27	8.26	7.31	5.59	4.92	4.81	1.83
TaHDZ6-5B	14.28	10.05	10.6	15.31	11.85	18.26	1.79	1.15	7.52	9.76	18.65	15.19	30.64	25.9	5.98	6.39	5	5.74	2.08	0.75
TaHDZ6-5D	12.09	7.52	14.89	15.55	17.99	39.08	6.53	5.74	29.52	27.81	13.79	15.76	40.6	37.6	14.6	12.75	7.9	8.54	5.64	1.29
TaHDZ7-2A	7.85	4.27	0.92	1.26	12.69	19.61	34.49	31.17	0.73	0.49	12.3	14.6	0.9	0.26	0	0.27	0.14	0.44	0.27	0.7
TaHDZ7-2B	14.42	11.88	0.95	1.11	12.57	12.43	53.64	56.98	2.4	1.83	42.49	36.41	2.07	1.2	0.15	0.83	0.14	0.6	0.28	0.51
TaHDZ7-2D	48.85	26.02	2.91	3.4	128.88	171.98	99.33	104.86	1.46	0.54	35.49	32.2	5.46	7.65	0.32	0.45	0	0.49	0.15	0.44
TaHDZ8-6A	1.26	0.87	1.34	0.9	23.01	41.88	17.06	19.31	2.19	0.61	89.77	64.23	0.32	0.81	0	0.17	0	0.55	0	0.12
TaHDZ8-6B	4.73	5.1	1.12	0.87	28.89	63.08	9.17	18.47	4.08	0.59	130.43	92.41	3.39	5.37	0.35	0	0	0.18	0	0
TaHDZ8-6D	3.89	3.93	1.13	2.85	15.07	22.9	5.46	9.5	1.96	0.4	110.34	91.41	0.62	1.11	0	0.33	0.5	0.9	0	0.12
TaHDZ9-4B	0	0.33	0.54	0.21	11.65	22.75	0	0	8.55	6.89	0.21	0.54	0.3	0.3	0	0	0.16	0.17	0	0.12
TaHDZ9-4D	0	0.16	0.36	0.42	4.63	4.93	0.17	0	5.61	6.03	0.83	2.51	0	0.3	0.17	0	0.32	0	0	0
TaHDZ9-4D	0.16	0.17	2.18	4.46	17.64	18.67	0	0	5.18	5.96	4.45	3.46	9.74	14	7.02	6.74	0.64	1.39	0.32	1.18
TaHDZ10-2D	0	0	0	0	0	0	0	0	3.76	2.68	0	0.62	0.16	0	0	0	0.08	0	0	0
TaHDZ11-2A	0	0	0.88	0.2	3.14	6.1	0	0	18.49	13.73	0.61	2.46	0.29	0.3	0	0	0	0.17	0.15	0
TaHDZ11-2B	0	0	0.35	0	2.03	3.05	0	0	7.33	4.08	1.02	0.35	1.73	1.63	2.64	1.55	0	0.5	0	0.11
TaHDZ11-2D	0	0	0.18	0	1.66	5.18	0	0	17.99	10.94	0.2	1.05	1.59	1.33	0	0	0	0	0.77	0.23
TaHDZ12-6A	0	0	0	0	0.23	0.56	0	0	0	0	0	0	0	0	0	0	0	0	0	0
TaHDZ12-6B	0	0	0	0	0	0	0.19	0	0	0	0	0	0	0	0	0	0	0	0	0
TaHDZ12-6D	0	0	0	0	0	0	0	0	0	0.73	0	0	0	0	0	0	0	0.22	0	0
TaHDZ13-6A	0.16	0.34	0	0	0	0.16	0	0	0.71	0	0.65	1.12	0	0	0	0	0	0	0	0
TaHDZ13-6B	0.5	0.18	0	0	0.2	0	0	0	0	0	0	0	0	0	0	0	0	0	0	0
TaHDZ13-6D	0	0	0	0	0	0	0.18	0	0	0	0	0	0	0	0	0	0	0	0	0
TaHDZ14-7A	0.67	0.71	0.19	0	0	0	0.55	0.73	0	0	0	0.19	0	0	0	0	0	0	0	0
TaHDZ14-7B	0.16	0	0	0	0.2	0	1.07	0.86	0	0	0	0	0	0	0	0	0	0	0	0
TaHDZ15-1A	0	0.47	0	0	0.68	0.11	1.1	0.79	0	0	0	0	0	0	0	0	0	0	0	0
TaHDZ15-1B	0	0.59	0	0	0.27	0.11	0.12	0.2	0	0	0	0	0	0	0	0	0	0	0	0
TaHDZ15-1D	0	0	0	0	0.55	1.36	0	0	0	0	0	0	0	0	0	0	0	0	0	0
TaHDZ16-4B	10.65	11.19	5.78	2.89	5.4	8.2	14.13	18.91	2.87	2.02	12.72	8.77	5.6	9.98	1.13	1.61	0.77	0.82	0.9	0
TaHDZ16-4D	18.68	16.53	3.71	2.43	8.69	8.5	19.44	22.87	2.25	1.1	14.97	10.21	9.1	8.12	2.91	1.3	0.91	1.13	0.39	0.29
TaHDZ17-3B	0.16	0	0	0	0.19	0	0	0	0.18	0	0.22	0	0	0	0	0	0	0	0	0
TaHDZ17-3D	0.32	0.17	0	0	0	0	0	0	0	1.98	0.22	0.56	0	0	0	0	0	0	0	0
TaHDZ18-5A	26.47	23.12	12.97	14.2	48.4	58.05	13.86	15.07	10.26	4.74	17.17	17.63	44.68	38.13	1.67	2.49	1.37	1.45	1.02	0.72
TaHDZ18-5B	17.42	14.57	7.41	5.5	10.61	13.1	9.68	10.08	4.64	2.38	11.21	9.16	16.8	12.14	1.19	1.97	1.69	1.28	0.63	0.49
TaHDZ18-5D	7.19	6.54	8.66	9.05	5.36	8.16	3.99	6.63	5	4.65	11.81	10.88	26.24	22.82	3.14	3.81	1.68	1.87	1.9	0.82
TaHDZ19-3A	0	0	0.76	0	0	0.33	0	0	0.75	1.18	4.18	4.15	0	0	0	0	0	0.55	1.51	0.25
TaHDZ19-3B	0	0	1.72	0	0	0	0	0	1.81	1.01	1.63	1.76	0	0.08	0	0	0.13	0	1.66	0.62
TaHDZ19-3D	0	0	0	0.67	0	0	0	0	1.07	0.24	1.32	1.93	0	0.08	0	0	0.54	0	0.19	0.12
TaHDZ20-1A	1.24	0.41	4.68	5.9	5.25	5.97	0.89	0.36	4.28	5.09	0.83	1.98	0.29	0.2	0.33	0.52	0	0.34	1.58	0.69
TaHDZ20-1B	2.19	1.42	4.53	4.16	3.29	4.36	0.22	0.18	5.26	3.63	2.81	3.51	0	0	0.34	0	0.21	0	1.84	0.74
TaHDZ20-1D	0.63	0.79	5.3	4.91	6.15	7.09	0.23	0.27	3.39	4.37	1.11	1.36	0.1	0	0.11	0	0.32	0.23	1.09	0.98
TaHDZ21-2A	0.8	0.17	1.11	0.22	0	0.32	0.87	1.12	0	0.2	0.65	1.86	0.31	0	0.35	0.33	0.82	1.07	0.33	0
TaHDZ21-2B	0.32	0	0.43	0	0	0.16	2.57	0.83	0	0	0	0.18	0	0	0.17	0	0	0	0	0
TaHDZ21-2D	0.32	0	2.13	0.64	0	0.32	1.71	0.41	0	0.19	0.43	0.73	0	0.15	0	0.16	0	0	0	0
TaHDZ22-4A	0.49	1.65	5.48	8.02	8.29	6.65	0.53	0.26	4.33	7.69	1.71	0.91	2.5	0.77	0.11	0.5	0.2	0.11	0	0
TaHDZ23-7A	0	0	7.07	6.82	2.25	3.85	0	0	11.08	10.06	3.39	2.91	2.39	1.81	0.14	0.94	0	0	0	0.1
TaHDZ23-7D	0	0	8.94	11.16	1.43	2.75	0	0	3.88	8.64	0.18	0	0.12	0.64	0.14	0.13	0	0	0	0
TaHDZ24-3A	0.22	0.16	2.99	2.09	4.56	5.97	0.6	0.66	2.3	2.7	1.74	1.27	0.7	0.68	2.59	1.82	1.89	1.46	0.81	0.79
TaHDZ24-3B	0.03	0.09	1.76	0.85	4.15	6.57	0.56	0.41	1.08	1.04	0.62	0.45	0.24	0.85	1.27	1.02	0.95	1.05	0.44	0.62
TaHDZ24-3D	0.3	0.12	0.86	1.17	8.86	8.02	0.21	0.21	0.69	0.79	0.5	0.3	0.31	0.46	0.56	0.54	0.69	0.82	0.2	0.34
TaHDZ25-1A	2.54	3.55	3.88	6.33	2.75	0.82	1.96	2.91	1.86	2.75	6.01	5.3	2.04	2.95	2.3	2.42	2.61	1.91	2.14	2.16
TaHDZ25-1B	3.39	5.22	5.19	5.12	2.86	1.18	2.13	3.02	1.17	2.35	5	5.1	1.19	2.76	1.69	1.9	1.87	2.1	1.4	1.78
TaHDZ25-1D	2.9	3.92	5.92	6.42	3.26	1.25	2.15	2.52	2.26	1.94	3.59	4.41	1.94	2.78	2.59	2.09	1.73	1.74	1.03	1.6
TaHDZ26-4B	0	0.04	0.36	0.87	0.22	0.04	0	0	0.21	0.18	0.42	0.31	0	0.31	0.2	0	0.29	0.3	0.15	0.28
TaHDZ26-4D	0.3	0.12	4.42	4.09	0.37	0.3	0	0	1.55	1.99	1.29	1.78	0.34	0.79	0.2	0.12	0.43	0.49	0.48	0.32
TaHDZ27-5A	1.27	0.98	10.32	10.75	8.8	5.56	0.42	0.39	3.59	4.74	0.53	0.55	0.93	1.12	0.64	0.2	0.32	0.36	1.18	0.86
TaHDZ27-5B	0.9	1.82	8.26	7.9	10.57	7.21	0.65	0.79	2.72	3.93	0.74	1.05	0.76	0.49	0.83	0.53	1.01	0.8	1.27	1.17
TaHDZ27-5D	2.36	2.22	10.34	10.41	17	11.54	1.06	1.7	4.64	5.46	1.85	2.61	2.22	3.31	0.95	1.4	1.18	1.18	1.17	0.9
TaHDZ28-5A	0.39	0.23	7.38	6.71	8.54	7.8	0.2	0.06	3.49	3.38	1.68	2.52	1.66	2.31	0.35	0.19	0.33	0.28	1.5	0.93
TaHDZ28-5B	0.58	0.78	9.02	8.28	5.13	4.24	0.08	0	5.13	5.06	1.91	1.94	1.88	2.44	0.5	0.3	0.25	0.23	2.34	1.23
TaHDZ28-5D	0.23	0.48	7.8	8.42	9.66	5.65	0.04	0.06	4.48	4.09	2.12	2.6	0.98	1.01	0.15	0.29	0.11	0.58	1.8	1.11
TaHDZ29-3A	0	0	0	0	0	0	0	0	0	0	0	0	4.8	5.76	33.73	43.38	18.07	12.49	8.62	10.14
TaHDZ29-3B	0	0	0	0	0	0	0	0	0	0	0	0	2.46	3.95	24.01	26.53	15.16	12.31	9.97	9.45
TaHDZ29-3D	0	0	0	0	0	0	0	0	0.11	0.08	0	0	4.49	5.8	28.46	39.26	20.54	13.47	8.39	9.5
TaHDZ30-4A	0	0	0	0	0	0	0	0	0.13	0.15	0	0	5.31	6.48	1.43	2.35	0.04	0	0	0
TaHDZ30-4B	10.51	9.14	20.85	21.99	22.23	32.77	4.55	6.02	52.24	25.67	12.76	15.43	20.72	21.74	10.81	13.11	8.52	10.66	8.69	6.19
TaHDZ30-4D	0	0	0	0	0	0	0	0	0	0	0	0	2.34	3.44	0.52	0.81	0	0	0	0
TaHDZ31-5A	0	0	0	0	0	0	0	0	0	0	0	0	0.12	0.04	0.05	0.21	0	0	0	0
TaHDZ31-5B	0	0	0	0	0	0	0	0	0	0	0	0	0	0.04	0	0	0	0	0	0
TaHDZ31-5D	0	0	0	0	0	0	0	0	0	0	0.06	0	0.08	0	0	0	0	0	0	0
TaHDZ32-3A	0	0	0	0	0	0	0	0.04	0	0	0	0	0.77	1.08	1.1	1.03	2.08	1.94	1.9	1.77
TaHDZ32-3B	0	0	0	0	0	0	0	0	0	0	0	0	2.64	2.54	2.26	1.49	2.56	2.65	2.25	0.95
TaHDZ32-3D	0.11	0	0	0	0	0.18	0	0	0	0	0	0	1.63	2.09	1.45	1.42	1.37	1.49	0.9	0.82
TaHDZ33-6A	0.05	0	5.67	5.87	0	0.18	0	0	11.8	9.49	2.43	3.45	1.96	3.14	0.05	0.18	0.14	0	0.09	0.03
TaHDZ33-6B	0	0	4.04	3.88	0.25	0.53	0	0	9.89	6.44	1.81	3.78	2.7	2.38	0.34	0.18	0	0.25	0.28	0.17
TaHDZ33-6D	0	0	5.63	5.35	0.11	0.59	0	0	6.81	4.25	3.2	4.5	2.63	3.45	0.39	0.23	0.37	0.35	0.6	0.48
TaHDZ34-7A	0.35	0.68	0.77	1.71	0	0	0.19	0.04	1.32	1.17	2.29	3.33	0.9	1.33	0.14	0.39	0	0.14	0.09	0.1
TaHDZ34-7B	0	0	1.12	1.36	0	0	0	0	1.13	0.79	2.03	1.4	0.65	0.41	0.05	0	0.04	0	0	0.03
TaHDZ34-7D	0.09	0.09	1.03	2.07	0.1	0	0	0.22	0.5	0.31	1.61	2.38	0.66	0.58	0.27	0.09	0.17	0	0.21	0.06
TaHDZ35-1A	1.39	1.43	3.46	3.08	1.08	0.6	0.15	0.32	4.23	3.05	3.38	2.82	5.12	6.14	4.7	4.86	3.3	2.5	0.93	0.88
TaHDZ35-1B	0.11	0.88	2.77	3.09	0.18	0.28	0	0.02	2.17	4.57	5.29	7.38	3.02	5.25	2.71	2.64	1.64	1.13	0.78	0.76
TaHDZ35-1D	0.12	0.14	1.43	2.67	0.04	0.03	0	0	1.24	1.84	4.22	5.94	2.75	3.48	3.77	3.91	2.61	2.57	1.32	1.2
TaHDZ36-6A	7.13	6.06	3.65	6.44	0.92	2.95	1.13	1.34	11.08	5.27	6.61	7.85	11.09	12.14	4.51	6.08	3.78	2.4	1.74	1.15
TaHDZ36-6B	5.46	4.62	2.27	2.35	1.93	4.76	1.89	1.81	7.93	4.64	4.48	5.17	9.11	10.18	3.97	3.27	2.55	2.45	2.22	1.16
TaHDZ36-6D	5.35	5.89	4.54	5.22	1.91	3.37	1.51	1.66	16.73	10.48	8.29	10.22	12.01	15.65	5.36	5.93	3.95	3.26	1.45	1.48
TaHDZ37-2A	0	0	0.05	0.12	0.17	0.17	0	0	0.04	0.24	0.16	0.1	1.03	1.15	3.22	1.6	3.01	2.8	1.63	1.48
TaHDZ37-2B	0.16	0.04	0.14	0.22	4.27	6.21	0	0	0.26	0.15	0.05	0.05	1.23	1.12	0.98	0.96	3.14	3.19	4.39	3.63
TaHDZ37-2D	0	0	0.09	0.11	0.14	0.51	0.04	0	1.36	1.07	0.59	0.41	0.6	0.5	2.21	2.23	6.33	4.65	2.92	2.36
TaHDZ38-5A	1.6	2.08	6.95	7.25	0.31	0.29	2.64	3.43	8.31	9.14	10.09	9.93	1.59	2.78	1.53	1.07	0.78	0.8	1.07	0.65
TaHDZ38-5B	1.25	1.81	3.47	5.02	0.11	0.21	2.39	2.4	3.03	3.32	2.89	3.72	0.49	0.87	0.73	0.66	0.85	1.3	0.44	0.61
TaHDZ38-5D	1.97	2.45	6.16	8.43	0.76	0.09	3.8	4.49	5.27	6.59	11.63	9.96	3.1	3.88	2.4	2.02	1.59	2.03	1.05	0.83
TaHDZ39-7A	0.75	0.74	2.67	2.13	0	0	0.67	0.61	2.86	2.8	5.97	6.32	2.97	3.89	3.29	3.15	3.58	2.5	2.17	1.71
TaHDZ39-7B	0	0	0	0	0	0	0	0	0.04	0	0	0.08	0	0	0	0	0	0	0	0
TaHDZ39-7D	0.9	0.87	3.69	3.37	0.03	0	0.63	0.31	3.87	2.99	5.11	5.45	3.67	5.36	4.26	3.8	2.94	2.25	2.13	1.32
TaHDZ40-2A	24.72	23.9	23.77	22.45	0.08	0.2	8.69	8.27	17.7	22.84	24.47	25.45	14.99	23.71	18.52	18.23	12.35	9.57	4.17	3.17
TaHDZ40-2B	18.83	19.86	11.61	12.9	0.32	0.28	9.08	7.6	7.18	8.4	15.91	17	11.91	18.46	18.43	15.13	10.79	9.85	4.53	3
TaHDZ40-2D	11.03	8.3	10.46	7.46	0	0.13	3.48	4.23	7.02	9.29	9.08	8.88	5.67	8.22	6.82	5.93	4.6	2.36	1.64	1.3

## Sheet: Leaf
Additional file 3: Table S1 FPKM (Fragments Per Kilobase Million) values of the TaHDZ genes under drought stress in wheat leaves.
Gene name	Dry-0h		Dry-1h		Dry-3h		Dry-6h		Dry-12h
	#1	#2	#1	#2	#1	#2	#1	#2	#1	#2
TaHDZ5-6A	64.45	56.31	103.86	93.47	118.42	131.62	191.96	197.29	184.23	183.14
TaHDZ5-6D	64.52	59.79	81.01	77.47	90.52	96.15	112.87	113.46	103.5	103.03
TaHDZ2-5A	20.97	15.97	26.17	33.24	44.34	48.06	37.83	37.96	28.76	27.06
TaHDZ3-4B	22.73	21.77	7.63	9.63	0	0.17	0.33	0.55	0.31	0.44
TaHDZ3-4D	26.12	20.43	10.67	9.63	0.05	0.05	0.17	0.1	1.59	1.58
TaHDZ2-5B	19.41	18.35	40.51	34.69	32.21	32.34	26.83	27.12	25.54	21.7
TaHDZ1-4A	10.11	8.02	2.76	4.98	1.67	1.88	1.28	1.35	3.36	1.87
TaHDZ1-4D	4.82	4.06	4.72	6.19	0.56	0.91	0.44	1.31	3.08	4.14
TaHDZ1-4B	7.19	4.69	7.46	8.07	0.74	0.27	3.83	4.71	9.23	7.62
TaHDZ2-5D	24.87	15.47	27.28	25.82	52.54	58.01	51.22	52.38	30.4	30.3
TaHDZ30-4B	9.26	7.92	7.19	8.47	13.36	15.45	14.42	12.38	7.61	7.59
TaHDZ3-4A	16.07	14.33	8.09	8.04	0	0	0	0	0.17	0
TaHDZ23-7A	11.84	11.54	8.85	8.68	0	0	0	0	0	0
TaHDZ6-5D	18.52	11.95	12.27	11.06	3.46	2.06	29.45	29.18	40.84	34.09
TaHDZ23-7D	8.93	6.53	7.93	9.01	0.11	0	0	0	0	0
TaHDZ28-5B	5	4.58	1.31	2.03	0	0.06	0.2	0	0.18	0.09
TaHDZ28-5D	5.87	4.37	0.79	0.9	0	0	0.28	0.14	0.03	0.03
TaHDZ27-5B	2.51	2.4	1.56	0.59	1.01	1.23	1.04	0.46	1.05	0.73
TaHDZ28-5A	4.04	3.27	1.42	1.2	0.19	0	0	0	0.09	0.13
TaHDZ27-5D	2.78	2.98	0.97	0.94	2.62	1.71	1.75	2.18	1.26	1.02
TaHDZ24-3D	0.26	0.35	0.16	0.23	0.26	0.35	0.24	0.34	0.22	0.25
TaHDZ24-3B	1.77	1.13	1.38	1.35	0.77	0.79	1.64	1.14	1.61	1.79
TaHDZ4-5A	0.39	0.28	0.6	1.2	3.54	3.68	13.32	13.91	23.58	19.45
TaHDZ27-5A	3.92	2.93	0.77	0.86	0.76	0.96	0.42	0.29	0.87	1.6
TaHDZ22-4A	5.77	4.47	3.76	3.73	0.08	0	0	1.03	0.41	0.51
TaHDZ24-3A	0.7	0.89	0.97	0.82	0.64	1	1.05	0.87	1.02	0.94
TaHDZ36-6D	5.23	5.67	2.39	1.67	2.41	1.75	0.53	0.36	0.96	0.89
TaHDZ6-5A	10.03	5.83	5.01	6.95	3.21	4.12	22.75	24.78	36.66	37.08
TaHDZ6-5B	19.63	17.95	11.19	14.66	3.83	3.76	34.54	31.62	76.46	61.34
TaHDZ25-1A	7.51	6.44	3.48	3.27	0.71	1.08	1.29	1.33	0.61	0.42
TaHDZ4-5D	0	0.28	0	0.8	1.58	1.65	10.3	7.73	7.44	10.56
TaHDZ25-1D	8.74	7.9	3.39	3.78	1.12	0.52	0.61	0.58	0.91	0.62
TaHDZ25-1B	7.42	6.63	3.44	3.66	1.18	0.78	1.19	1.13	1.22	1.11
TaHDZ36-6B	4.42	4.45	1.72	1.2	1.88	2.71	0.31	0.36	1.3	1.49
TaHDZ26-4D	1.11	1.55	0.57	0.57	0	0	0.09	0	0.12	0.06
TaHDZ26-4B	0.41	1.02	0.13	0.16	0	0.06	0	0	0	0
TaHDZ4-5B	0	0.19	0.2	0.1	0.2	0.78	2.04	1.21	6.76	5.18
TaHDZ36-6A	1.73	1.94	1.44	0.73	0.34	0.94	0.12	0	0.39	0.63
TaHDZ18-5A	4.93	3.56	3.49	3.79	9.68	14.1	0.89	0.95	12.49	12.47
TaHDZ7-2A	1.18	1.13	1.36	1.87	43.18	41.71	292.11	275.78	402.36	423.39
TaHDZ18-5B	2.02	2.45	2.33	4.66	2.83	3.36	0.51	0.38	2.09	2.53
TaHDZ21-2D	0	0.13	0	0	0	0	0	0	0	0
TaHDZ20-1D	2.11	1.67	2	2.71	0.62	1.32	1.34	0.93	1.4	2.16
TaHDZ20-1B	1.22	0.8	0.91	0.99	0	0.09	0.5	0.08	2.96	2.24
TaHDZ18-5D	4.33	4.47	3.87	2.93	3.02	2.87	1.79	1.86	23.8	20.94
TaHDZ7-2D	3.87	1.55	2.22	1.92	33.95	37.73	101.63	87.74	241.03	235.02
TaHDZ11-2B	0	0	0	0	0	0	0	0	0	0
TaHDZ38-5A	7.36	6.47	3.74	4.8	0.28	0.74	0.79	0.88	1.47	2.21
TaHDZ11-2D	0	0	0	0.13	0	0	0.12	0	0	0
TaHDZ16-4B	0.95	1.45	1.5	1.95	2.56	1.59	0.33	0.82	4.77	2.65
TaHDZ16-4D	3.22	1.84	4.27	4.18	8.52	10.23	2.78	3.05	8.35	6.02
TaHDZ20-1A	0.61	1.16	2.34	3.58	0.79	0.09	2.08	1.67	4.66	1.87
TaHDZ38-5D	8.9	6.61	4.48	4.27	0.28	0.34	0.24	0.35	1.65	1.56
TaHDZ38-5B	7.2	7.21	2.52	1.73	0.19	0.28	0.19	0.19	1.07	0.77
TaHDZ8-6D	0	0	0.29	0.29	39.79	42.97	140.64	125.91	218.93	260.48
TaHDZ15-1A	0	0	0	0	0.19	0	1.45	3.37	4.15	8.37
TaHDZ9-4D	0.27	0.51	0	0	0.68	0.8	1.9	3.43	0.93	1.64
TaHDZ9-4D	0	0	0	0	0	0	0.5	0.75	1.17	1.27
TaHDZ16-4A	7.29	4.99	12	9.45	11.05	9.02	8.07	9.34	11.8	13.05
TaHDZ8-6A	0	0	0.29	0	18.26	27.84	100.21	112.87	222.62	186.01
TaHDZ19-3A	0	0	0	0	0	0	0	0	0	0
TaHDZ21-2A	0.27	0	0	0	0	0	0	0	0	0
TaHDZ35-1A	1.8	2.27	0.12	0.21	0.09	0.33	0	0.09	0.03	0.06
TaHDZ9-4B	0.53	0	0	0	0	0	0	0.25	2.88	1.42
TaHDZ7-2B	1.72	0.99	1.32	0.24	34.16	44.01	146.77	138.92	256.29	258.14
TaHDZ33-6A	3.35	3.08	0.83	0.39	0	0	0	0	0	0
TaHDZ19-3B	0	0	0	0	0	0	0	0	0	0
TaHDZ19-3D	0	0	0	0	0	0	0	0	0	0
TaHDZ33-6B	3.52	3.58	1.05	1.73	0	0	0	0	0.04	0.04
TaHDZ11-2A	0.13	0.25	0	0	0	0	0	0	0	0
TaHDZ35-1B	1.22	0.66	0.03	0	0	0	0	0	0	0
TaHDZ15-1B	0	0	0	0	0.19	0.12	3.56	1.61	8.66	10.99
TaHDZ35-1D	2.54	1.85	0.03	0.03	0	0	0	0	0.03	0
TaHDZ8-6B	0	0	0.57	1	27.95	27.44	98.74	111.85	154.05	160.87
TaHDZ37-2D	0	0	0	0	0	0	0	0	0	0
TaHDZ33-6D	4	5	2.17	1.57	0	0	0	0	0	0
TaHDZ37-2A	0	0	0	0	0.13	0	0	0	0	0
TaHDZ40-2A	19.95	17.67	7.73	8.55	2.16	2.49	1.1	0.64	3.46	3.85
TaHDZ40-2B	13.35	11.23	3.76	4.41	0.91	0.79	0	0.29	1.63	1.99
TaHDZ40-2D	9.69	9.27	4.73	4.32	0.57	0.98	0.13	0.39	1	2.11
TaHDZ29-3A	0	0	0	0	0	0	0	0	0	0.08
TaHDZ34-7B	0.7	0.7	0.04	0	0	0	0	0	0	0
TaHDZ17-3D	0	0	0	0	0	0.41	0	0	0	0
TaHDZ21-2B	0	0	0	0	0	0	0	0	0	0
TaHDZ13-6D	0	0	0	0	5.32	3.03	0.65	0	0.55	0.28
TaHDZ32-3A	0.07	0	0	0	0	0	0	0	0	0
TaHDZ34-7D	0.64	0.94	0.18	0	0	0	0	0	0	0
TaHDZ39-7D	3.08	3.56	1.23	1.31	0.09	0.19	0.18	0.08	0.13	0.49
TaHDZ31-5D	0	0	0	0.07	0	0	0	0	0	0
TaHDZ12-6A	0	0	0	0	0	0	0	0	0.16	0
TaHDZ14-7D	0	0	0	0	0.71	0.28	1.2	1.2	8.19	11.79
TaHDZ32-3D	0.1	0	0.11	0	0	0	0	0	0	0
TaHDZ30-4D	0.14	0.1	0	0	0	0	0	0	0	0
TaHDZ13-6A	0	0	0	0	0.14	0.41	0	0.26	0.27	0.84
TaHDZ12-6D	0	0	0	0	0	0.34	0	0	0	0
TaHDZ39-7B	4.26	2.69	0.27	0.6	0.23	0.03	0	0	0	0.1
TaHDZ39-7A	3.88	2.5	0.67	0.95	0.06	0	0.14	0	0.23	0.2
TaHDZ34-7A	0.67	1.11	0.04	0.15	0.22	0	0	0	0	0
TaHDZ14-7B	0.28	0	0.15	0.14	0.71	0	0	0	0.28	0.86
TaHDZ17-3B	0	0	0	0	0	0	0	0	0	0
TaHDZ13-6B	0	0	0	0	0.14	1.28	0	0	0	0
TaHDZ15-1D	0	0	0	0	0	0.38	3.64	6.39	25.29	25.39
TaHDZ37-2B	0	0	0	0	0	0.1	0	0	0	0
TaHDZ14-7A	0	0.27	0	0.15	1.16	1.43	0.81	7.46	26.73	29.85

## Sheet: Root
Additional file 3: Table S1 FPKM (Fragments Per Kilobase Million) values of the TaHDZ genes under drought stress in wheat roots.
Gene name	Dry-0h		Dry-1h		Dry-3h		Dry-6h		Dry-12h
	#1	#2	#1	#2	#1	#2	#1	#2	#1	#2
TaHDZ5-6A	91.51	94.5	46.13	48.63	40.11	32.03	24.78	24.96	20.44	23.47
TaHDZ5-6D	75.95	78.33	42.17	39.28	34.76	34.1	23.65	27.98	23.68	22.88
TaHDZ2-5A	47.83	42.65	31.16	33.67	13.25	14.21	7.28	12.05	10.92	10.11
TaHDZ3-4B	39.4	37.36	32.59	33.46	28.88	28.97	16.83	16.71	17.38	16.22
TaHDZ3-4D	36.63	33.43	25.66	29.33	22.62	26.51	17.69	19.99	14.84	14.07
TaHDZ2-5B	35.65	33.63	16.56	22.22	7.53	7.27	5.55	4.54	5.77	4.25
TaHDZ1-4A	32.18	33.69	21.26	20.54	26.91	24.8	20.04	25.29	25.59	27.15
TaHDZ1-4D	30.95	33.4	16.58	19.72	21.24	19.42	12.27	15.91	11.02	11.97
TaHDZ1-4B	29.92	35.7	22.02	25.35	30.41	30.79	19.14	24.29	24.23	23.76
TaHDZ2-5D	28.21	35.77	20.73	14.85	7.2	7.62	4.89	3.87	3.45	5.86
TaHDZ30-4B	25.65	27.74	24.47	23.47	14.06	16.16	8.49	9.94	8.11	8.04
TaHDZ3-4A	21.52	23.97	16.82	16.74	21.17	21.78	15.01	16.23	9.83	9.3
TaHDZ23-7A	16.18	12.95	13.43	13.61	7.41	7.96	5.52	5.41	3.51	2.69
TaHDZ6-5D	15.92	17.15	5.08	4.22	8.81	6.11	6.96	9.63	9.15	9.44
TaHDZ23-7D	13.19	11.68	6.48	10.55	3.2	5.31	3.33	3.97	1.15	1.59
TaHDZ28-5B	9.64	9	5.81	5.32	7.3	7.78	4.94	7.27	5.11	4.27
TaHDZ28-5D	8.71	10.54	6.13	4.46	6.01	6.03	5.57	5.36	4.28	4.32
TaHDZ27-5B	8.39	9.65	6.71	8.75	9.7	9.48	7.79	10.23	7.22	7.32
TaHDZ28-5A	8.36	8.73	6.09	4.73	6.2	7.03	5.47	4.64	4.53	4.02
TaHDZ27-5D	7.77	8.68	6.56	6.36	7.87	7.83	8.5	8.45	5.84	6.09
TaHDZ24-3D	7.63	7.79	7.13	6.77	7.85	8.26	6.48	6.32	6.24	6.04
TaHDZ24-3B	7.49	8.02	6.29	7.22	6.81	7.36	5.96	4.82	5.33	5.65
TaHDZ4-5A	7.36	5.54	5.42	4.44	3.19	5.45	8.28	6.64	12.84	10.37
TaHDZ27-5A	7.02	7.1	4.72	7.48	6.3	7.34	7.3	6.68	6.07	5.76
TaHDZ22-4A	6.99	7.87	7.17	8.05	9.55	12.75	9.53	8.83	6.27	5.83
TaHDZ24-3A	6.83	4.88	3.59	5.33	5.42	5.42	3.35	3.11	5.01	3.61
TaHDZ36-6D	5.75	4.74	3.65	2.9	4.01	2.87	2.37	2.46	1.59	2.19
TaHDZ6-5A	5.68	6.43	2.22	1.81	4.57	5.79	6.97	7.25	8.89	8.27
TaHDZ6-5B	5.67	9.12	3.49	1.66	5.75	5.28	6.47	8.5	8.26	6.29
TaHDZ25-1A	4.42	5.26	4.14	3.21	2.72	3.63	3.53	3.26	2.5	2.44
TaHDZ4-5D	4.41	3.95	2.91	2.41	2.4	4.66	6.06	4.78	6.19	8.07
TaHDZ25-1D	4.24	6.93	3.74	4.42	3.96	4.83	3.32	3.22	2.42	2.93
TaHDZ25-1B	4.18	5.15	3.8	3.81	3.03	3.5	3.18	2.98	3.08	2.61
TaHDZ36-6B	3.89	3.59	4.37	4.69	3.07	3.38	2.37	3.62	1.63	1.37
TaHDZ26-4D	3.87	3.16	2.68	1.6	2.3	3.39	2.76	2.15	1.58	1.18
TaHDZ26-4B	3.49	3.7	1.98	1.63	1.94	2.37	2.23	1.67	2.01	2.06
TaHDZ4-5B	3.42	3.95	1.77	1.2	2.8	0.71	2.64	3.58	3.76	7.32
TaHDZ36-6A	3.3	2.7	2.8	2.8	1.98	1.83	1.98	1.33	1.47	1.19
TaHDZ18-5A	3.11	4.12	9.01	7.59	3	3.49	2.97	2.49	2.34	1.73
TaHDZ7-2A	3.05	6.84	19.81	22.55	24.07	22.32	17.42	21.59	20.61	17.19
TaHDZ18-5B	2.52	1.76	2.68	1.87	0.65	1.07	0.88	0.41	1.07	1
TaHDZ21-2D	2.45	0.89	1.4	0.93	0.42	0.38	1.08	0.42	0.42	0.13
TaHDZ20-1D	1.99	1.83	10.5	9.31	15.23	16.42	11.04	10.49	8.88	11.45
TaHDZ20-1B	1.78	2.02	2.83	4.14	3.32	3.64	2.2	4.28	3.01	2.38
TaHDZ18-5D	1.61	1.96	2.29	2.7	1.72	1.46	1.1	0.43	0.93	0.59
TaHDZ7-2D	1.35	3.34	10.82	8.4	22.42	24.83	21.29	24.98	16.45	20.06
TaHDZ11-2B	1.32	0.71	4.7	4.31	5.47	3.1	4.14	2.12	1.21	1.35
TaHDZ38-5A	1.3	1.7	1.12	1.74	1.18	0.96	0.8	1.21	0.39	0.65
TaHDZ11-2D	1.17	0.57	4.54	4.15	2.8	2.7	2.71	2.25	1.48	1.48
TaHDZ16-4B	1.12	1.71	0.41	0.87	2.14	1.73	1.28	1.96	2.16	1.66
TaHDZ16-4D	1.08	1.5	1.92	3.47	4.56	3.62	4.67	6.43	8.01	6.65
TaHDZ20-1A	1.08	0.95	1.13	3.01	2.41	3.43	3.67	3.9	4.08	4.2
TaHDZ38-5D	0.95	1.72	0.74	1.62	0.77	0.8	0.75	0.98	0.36	0.53
TaHDZ38-5B	0.82	0.6	1.05	0.5	0.71	0.51	0.22	0.51	0.19	0.31
TaHDZ8-6D	0.79	2.14	0.9	0.17	2.01	2.47	2.36	3.71	5.2	7.12
TaHDZ15-1A	0.75	0	0.25	0.35	4.2	2.57	5.82	3.89	5.65	4.68
TaHDZ9-4D	0.61	0.74	3.14	3.98	9.72	9.53	3.36	3.86	2.65	3.57
TaHDZ9-4D	0.6	0.58	2.4	3.59	6.82	5.01	3.43	4.33	2.47	2.01
TaHDZ16-4A	0.57	0.87	0.84	0.71	1.93	0.94	2.49	1.65	2.07	2.66
TaHDZ8-6A	0.48	1.56	0.18	0	3.09	5.48	4.55	2.19	8.58	6.33
TaHDZ19-3A	0.48	1.24	1.47	0.52	3.01	2.26	1.13	0.72	1.03	0.13
TaHDZ21-2A	0.47	0.75	2.68	1.19	1.42	0.86	2.47	0.7	1.71	1.3
TaHDZ35-1A	0.46	0.06	0.23	0.54	0.18	0.21	0.24	0.24	0.21	0.26
TaHDZ9-4B	0.45	0.29	5.01	4.6	8.92	9.1	3.05	5.86	3.45	3.79
TaHDZ7-2B	0.39	1.52	6.61	6.57	8.1	8.43	6.72	9.23	9.03	9.62
TaHDZ33-6A	0.39	0.63	0	0.05	0.19	0.04	0.04	0.23	0.2	0.07
TaHDZ19-3B	0.32	0	1.02	2.01	1.7	2.23	1.12	0	0.59	0.94
TaHDZ19-3D	0.32	0.31	1.37	2.01	2.16	0.53	1.28	1.74	0	0
TaHDZ33-6B	0.29	0.75	0.58	0.15	0.41	0.39	0.42	0.31	0.29	0.23
TaHDZ11-2A	0.29	0.85	2.02	4.47	4.14	2.43	2.07	1.85	2.29	2.34
TaHDZ35-1B	0.26	0.28	0.04	0.11	0.12	0	0.03	0	0	0.06
TaHDZ15-1B	0.21	0	0	0.47	1.2	0.93	2.45	3.07	1.49	0.7
TaHDZ35-1D	0.2	0.16	0	0.18	0	0.09	0	0.03	0	0.06
TaHDZ8-6B	0.16	1.37	0.18	0	5.43	7.09	11.18	8.93	12.93	13.24
TaHDZ37-2D	0.15	0.51	0.51	0.33	0.27	0.17	0.1	0.03	0.17	0.03
TaHDZ33-6D	0.13	0.21	0.1	0	0.08	0	0.08	0.27	0	0
TaHDZ37-2A	0.04	0.25	0.04	0.04	0.13	0	0	0.03	0.1	0.06
TaHDZ40-2A	0.04	0	0.03	0	0.07	0	0	0	0	0
TaHDZ40-2B	0.04	0	0	0.08	0	0.03	0	0.14	0	0.13
TaHDZ40-2D	0	0	0	0	0	0	0	0	0	0
TaHDZ29-3A	0	0	0	0	0	0	0	0	0	0
TaHDZ34-7B	0	0	0	0	0	0	0	0	0	0
TaHDZ17-3D	0	0	0	0	0	0	0	0	0	0
TaHDZ21-2B	0	0.44	0.35	0.23	0.56	0.19	1.75	0.14	0.14	0.64
TaHDZ13-6D	0	0	0	0	0	0	0	0	0	0
TaHDZ32-3A	0	0	0	0	0	0	0	0	0	0
TaHDZ34-7D	0	0	0	0	0	0	0	0	0	0
TaHDZ39-7D	0	0	0	0	0	0	0	0	0	0
TaHDZ31-5D	0	0	0	0	0	0	0	0	0	0
TaHDZ12-6A	0	0	0	0	0	0	0	0	0	0
TaHDZ14-7D	0	0.15	0	0	0	0	0	0	0	0
TaHDZ32-3D	0	0.26	0	0	0	0	0	0	0	0
TaHDZ30-4D	0	0	0	0	0	0	0	0	0	0
TaHDZ13-6A	0	0	0	0	0	0	0	0	0	0
TaHDZ12-6D	0	0	0	0	0	0	0	0	0	0
TaHDZ39-7B	0	0	0	0	0	0	0	0	0	0
TaHDZ39-7A	0	0	0	0	0	0	0	0	0	0
TaHDZ34-7A	0	0	0	0	0	0	0	0	0	0
TaHDZ14-7B	0	0	0	0	0	0	0	0	0	0
TaHDZ17-3B	0	0	0	0	0.28	0.14	0.14	0	0.43	0.13
TaHDZ13-6B	0	0	0	0	0	0	0	0	0	0
TaHDZ15-1D	0	0.52	0.37	0.12	1.08	0.79	3.07	2.73	1.69	1.84
TaHDZ37-2B	0	0.11	0.3	0.41	0.54	0.14	0.07	0.17	0.21	0.13
TaHDZ14-7A	0	1.43	0	0	0.3	0	0.57	0	0.15	0.14
