# Supplementary material for: Characterization of wheat homeodomain-leucine zipper family genes and functional analysis of TaHDZ5-6A in drought tolerance in transgenic Arabidopsis
Source: BMC Plant Biol. 2020 Jan 31;20:50. doi: 10.1186/s12870-020-2252-6 (PMC6993422; doi:10.1186/s12870-020-2252-6)
Supplement: Supplementary file 8 — Additional file 8: Table S2. Potential cis-elements within a 2 kb region upstream from the start codon of each TaHDZ gene. [file 12870_2020_2252_MOESM8_ESM.xlsx]

## Sheet: Sheet1
Additional file 8: Table S2 Potential cis-elements within a 2 kb region upstream from the start codon of each TaHDZ gene.
Gene	ACE	MYB	CGTCA-motif	CCGTCC-box	CAT-box	as-1	A-box	DRE core	AAGAA-motif	I-box	Box 4	TGACG-motif	TATA	CTAG-motif	OCT	LAMP-element	MYC	W box	Sp1	dOCT	ABRE3a	AT~TATA-box	STRE	CAAT-box	box S	G-Box	Pc-CMA2c	GATA-motif	GT1-motif	CCGTCC motif	MRE	ARE	TATA-box	LTR	ABRE4	MBS	GC-motif	TCA-element	TCT-motif	TGA-element	ABRE	ERE	P-box	AE-box	TCCC-motif	AuxRR-core	WRE3	JERE	CCAAT-box
TraesCS1A02G157500	0	0	4	2	2	4	2	0	1	0	0	4	1	0	0	0	6	3	3	0	0	1	10	45	0	3	0	0	0	2	0	1	23	0	0	0	1	0	1	1	3	0	1	1	1	1	1	0	0
TraesCS1A02G193400	0	6	6	5	0	6	5	2	0	0	0	6	0	0	0	1	3	4	4	0	1	5	7	12	0	7	0	3	0	5	0	1	26	0	1	1	3	0	0	0	5	0	1	1	1	0	1	0	2
TraesCS1A02G219200	1	2	6	1	2	6	1	3	0	1	2	6	0	0	0	0	1	1	3	1	2	2	5	19	2	2	0	0	0	1	0	0	13	0	2	0	0	0	1	2	3	0	0	0	2	1	0	0	1
TraesCS1A02G372900	0	8	0	0	2	0	0	1	0	1	2	0	0	0	0	0	5	0	0	0	0	2	2	31	0	1	0	0	1	0	0	2	23	0	0	1	0	1	3	0	1	1	0	0	1	0	1	0	0
TraesCS1B02G173900	0	4	4	2	3	4	2	0	2	0	1	4	0	0	0	0	11	3	5	0	0	0	10	51	0	4	0	0	1	2	1	2	14	1	0	1	0	1	0	1	3	0	3	2	2	1	3	0	0
TraesCS1B02G208400	0	7	5	6	1	5	6	1	0	0	0	5	1	0	0	0	3	2	10	2	1	3	7	9	1	9	0	1	0	6	0	1	20	0	1	1	3	0	0	1	6	0	0	0	0	0	2	0	0
TraesCS1B02G232700	0	6	3	0	0	3	0	1	0	1	0	3	1	0	0	0	1	1	1	0	1	0	6	19	0	4	0	1	1	0	0	0	4	2	1	1	1	0	0	1	5	0	0	0	1	0	0	0	0
TraesCS1B02G393100	0	8	0	1	1	0	1	1	0	1	2	0	0	0	0	0	3	0	1	0	1	2	1	35	0	5	0	1	1	1	0	1	21	0	1	2	0	1	3	0	5	0	0	1	1	0	1	0	0
TraesCS1D02G155200	0	10	1	2	3	1	2	1	0	0	0	1	0	0	0	0	7	1	4	0	1	0	10	41	0	5	0	1	1	2	0	1	27	1	1	1	2	1	0	2	5	0	1	0	1	1	0	0	1
TraesCS1D02G197300	0	7	3	5	1	3	5	1	0	0	1	3	1	0	0	0	2	2	5	1	0	3	7	7	0	8	0	1	0	5	0	1	21	0	0	1	3	0	2	0	5	0	0	0	1	0	3	0	1
TraesCS1D02G220900	0	14	3	1	2	3	1	1	1	0	2	3	0	0	0	0	7	0	0	0	1	0	4	32	0	5	0	0	0	1	0	2	5	0	1	3	0	0	1	0	5	0	1	0	0	0	1	0	0
TraesCS1D02G379700	0	7	0	0	1	0	0	1	0	0	2	0	0	0	0	0	3	0	1	0	1	2	2	29	0	4	0	0	2	0	0	1	17	0	1	0	1	0	3	0	4	0	0	0	0	0	1	0	0
TraesCS2A02G188500	0	4	3	2	0	3	2	1	0	2	2	3	0	0	0	0	3	0	1	0	1	5	4	16	0	4	0	0	0	2	0	0	20	3	1	0	1	0	1	2	2	0	0	0	2	0	1	0	0
TraesCS2A02G389400	0	4	0	5	3	0	5	3	2	0	1	0	0	0	1	0	1	0	4	0	2	0	3	6	0	8	0	0	0	5	0	0	1	1	2	0	5	0	0	0	12	0	0	0	2	0	1	0	0
TraesCS2A02G401200	0	5	4	2	0	4	2	0	3	0	0	4	0	2	1	0	4	2	2	0	0	0	3	17	0	8	0	2	0	2	0	1	6	4	0	0	0	2	0	1	6	0	1	0	0	0	2	0	1
TraesCS2A02G415900	0	8	0	1	0	0	1	0	1	0	1	0	0	0	0	1	4	1	0	0	2	5	8	22	0	8	0	1	0	1	0	3	28	0	2	0	1	0	0	0	9	0	2	1	4	0	2	0	1
TraesCS2A02G474000	0	8	1	0	1	1	0	0	3	1	4	1	0	0	0	1	7	0	1	0	0	5	11	49	0	4	0	0	1	0	0	0	67	1	0	1	0	1	0	0	3	1	1	0	1	0	0	0	0
TraesCS2B02G218800	0	4	4	1	2	4	1	1	2	1	0	4	0	0	0	0	5	0	0	0	1	5	10	22	0	4	0	1	2	1	0	0	25	1	1	0	0	1	1	2	2	0	0	0	2	0	1	0	0
TraesCS2B02G405700	0	4	4	1	2	4	1	1	2	0	0	4	0	0	0	0	4	1	2	0	0	2	11	28	2	4	0	0	0	1	0	0	19	0	0	0	2	1	0	0	2	0	0	0	1	0	5	0	0
TraesCS2B02G407600	0	4	1	4	2	1	4	1	1	0	1	1	0	0	0	0	1	0	4	0	2	0	3	7	0	8	0	1	0	4	0	1	5	1	2	0	6	0	0	1	12	0	0	0	2	0	1	0	0
TraesCS2B02G419200	0	5	3	1	0	3	1	0	0	0	0	3	1	1	0	0	5	0	0	0	2	1	8	22	1	6	0	0	2	1	0	3	16	2	2	0	1	2	0	0	6	0	0	2	0	0	0	0	1
TraesCS2B02G434900	0	9	2	1	0	2	1	1	1	0	0	2	0	0	0	1	6	0	0	0	1	4	4	34	0	3	0	2	4	1	0	1	27	0	1	1	1	2	0	0	4	1	1	1	0	0	2	0	1
TraesCS2B02G497500	0	3	1	0	1	1	0	0	2	0	5	1	0	1	0	1	8	0	1	0	0	8	10	45	0	4	0	0	1	0	0	0	67	1	0	0	0	1	0	0	3	2	1	0	1	0	1	0	1
TraesCS2D02G199200	0	4	5	2	2	5	2	1	3	2	1	5	0	0	0	0	5	0	2	0	2	4	9	19	0	6	0	0	2	2	0	1	21	1	2	0	3	2	1	2	4	0	0	0	2	0	1	0	0
TraesCS2D02G385500	0	5	3	1	0	3	1	2	1	0	0	3	0	0	0	0	1	1	2	0	2	0	5	30	0	7	0	1	0	1	0	2	17	0	2	0	0	0	0	1	5	0	0	1	1	0	2	0	2
TraesCS2D02G387300	0	3	2	3	3	2	3	3	1	0	1	2	0	0	1	0	1	0	4	0	1	0	5	9	0	5	0	0	0	3	0	0	3	1	1	0	6	0	0	2	9	0	0	0	2	0	1	0	0
TraesCS2D02G398600	0	3	0	1	0	0	1	0	3	1	1	0	0	0	0	0	3	0	0	0	0	0	0	34	0	2	0	0	0	1	1	1	15	2	0	0	0	9	0	0	0	3	0	0	0	1	0	0	1
TraesCS2D02G412900	0	13	4	0	0	4	0	0	1	1	2	4	0	0	0	2	7	1	0	0	3	4	9	28	0	5	0	1	0	0	1	3	32	0	3	1	0	1	0	0	6	0	2	1	2	0	1	0	0
TraesCS2D02G473700	0	4	2	1	1	2	1	0	3	1	5	2	0	1	0	1	6	1	1	0	0	5	11	49	0	4	0	0	1	1	0	1	63	2	0	1	0	0	0	0	4	2	0	0	1	0	0	0	0
TraesCS3A02G231600	0	5	0	0	3	0	0	0	2	0	0	0	0	0	0	0	2	2	3	1	0	2	8	24	0	1	0	1	1	0	1	2	10	0	0	0	0	0	1	0	1	1	0	0	0	0	2	0	1
TraesCS3A02G305300	0	7	2	0	2	2	0	0	0	0	1	2	0	0	0	0	5	0	0	0	1	1	2	18	1	2	0	2	1	0	1	2	14	0	1	1	2	0	0	2	2	1	1	0	0	0	2	0	0
TraesCS3A02G312800	1	11	1	1	2	1	1	0	4	0	1	1	0	0	0	0	5	1	2	0	3	1	2	25	1	3	1	1	0	1	0	3	16	0	3	2	1	2	0	0	5	0	1	0	0	0	5	0	1
TraesCS3A02G325800	0	4	0	0	0	0	0	1	0	0	1	0	0	1	0	0	2	3	1	0	0	2	4	27	0	1	0	0	1	0	0	3	40	0	0	0	0	0	0	0	1	0	1	0	0	0	2	0	1
TraesCS3B02G000100	0	7	4	1	0	4	1	4	2	1	0	4	0	0	0	0	4	0	2	0	0	0	10	12	0	6	0	2	1	1	0	3	8	0	0	1	1	1	0	2	2	0	0	1	1	0	1	0	0
TraesCS3B02G159100	0	11	0	1	2	0	1	0	5	2	1	0	0	0	0	0	4	0	1	0	3	0	4	19	0	3	0	1	0	1	0	4	9	1	3	1	0	2	0	0	6	0	0	0	0	0	2	0	2
TraesCS3B02G260800	0	2	2	0	1	2	0	0	0	0	0	2	0	0	0	0	5	1	2	0	0	2	3	19	0	2	0	0	0	0	2	1	10	0	0	0	1	0	0	0	3	2	1	1	0	0	1	0	0
TraesCS3B02G331200	0	20	5	3	1	5	3	1	2	0	0	5	0	0	0	0	7	1	1	0	4	4	2	15	0	15	0	0	0	3	0	0	20	0	4	12	0	0	0	0	15	1	0	1	1	0	2	0	1
TraesCS3B02G354900	0	4	0	0	0	0	0	0	4	0	1	0	0	0	0	0	4	1	3	0	1	1	1	43	0	3	0	2	2	0	0	3	41	1	1	1	3	0	1	3	3	1	0	1	0	0	0	0	2
TraesCS3D02G009700	0	6	2	4	0	2	4	0	0	0	0	2	0	1	0	0	7	0	2	0	0	7	5	19	2	3	0	1	0	4	0	1	26	1	0	0	1	0	0	1	3	0	1	0	1	1	6	0	1
TraesCS3D02G141500	0	10	1	1	2	1	1	1	5	1	0	1	0	0	0	0	5	0	4	0	3	0	1	20	0	3	0	1	0	1	0	3	11	0	2	1	0	2	0	0	6	0	1	0	1	0	2	0	3
TraesCS3D02G221800	0	4	2	1	2	2	1	0	1	1	0	2	0	0	0	1	5	1	2	0	2	2	3	20	0	6	0	0	0	1	0	2	13	0	2	0	1	0	1	2	6	1	1	0	0	0	1	0	0
TraesCS3D02G296500	0	4	2	2	1	2	2	1	0	0	0	2	0	0	1	0	3	0	1	0	1	6	3	25	0	3	0	0	0	2	0	2	21	1	1	2	0	0	1	0	3	0	0	2	1	1	1	0	1
TraesCS3D02G319200	0	3	0	1	0	0	1	0	0	0	1	0	0	1	0	0	2	4	1	0	1	2	10	30	0	1	0	0	1	1	0	2	46	0	1	0	1	1	0	0	1	0	0	0	1	0	1	0	0
TraesCS4A02G016600	0	3	0	1	0	0	1	0	1	0	0	0	0	1	0	0	2	0	0	0	0	4	6	30	0	1	0	0	0	1	0	1	42	0	0	2	1	0	1	1	2	2	0	0	1	0	1	0	0
TraesCS4A02G040600	0	3	3	3	0	1	3	1	0	0	0	3	0	1	0	0	0	1	5	0	2	0	5	10	0	4	0	1	0	3	0	1	6	0	2	1	3	1	0	1	6	0	0	1	1	0	2	0	0
TraesCS4A02G059600	0	8	3	2	1	3	2	1	0	1	1	3	0	0	0	0	4	1	1	0	3	0	11	24	0	5	0	0	0	2	0	2	9	0	3	0	2	0	0	0	9	0	1	0	2	0	1	0	0
TraesCS4A02G231300	1	3	0	0	0	0	0	0	0	0	2	0	1	0	0	1	8	0	2	0	1	0	8	36	0	2	0	0	0	0	0	2	35	2	1	0	0	1	0	0	2	0	0	1	0	1	0	1	0
TraesCS4A02G382400	0	5	3	0	2	3	1	0	0	0	0	3	1	1	0	0	4	1	0	0	0	0	3	38	0	3	0	0	0	0	0	0	24	0	0	0	2	0	1	0	3	0	0	0	0	1	3	0	0
TraesCS4A02G405800	0	2	1	3	0	1	3	1	2	0	0	1	0	0	0	0	18	1	0	1	1	1	8	42	1	6	0	0	0	3	0	2	40	0	1	1	0	0	0	1	5	2	1	1	2	0	2	0	1
TraesCS4B02G084700	0	8	6	0	1	6	0	0	0	0	2	6	0	1	0	0	13	2	2	1	0	1	14	54	1	2	0	1	0	0	0	8	46	0	0	0	0	1	0	1	0	0	0	1	1	1	2	1	0
TraesCS4B02G235300	0	15	2	1	0	2	1	1	1	0	2	2	0	0	0	0	7	1	1	0	2	0	10	33	0	7	0	0	0	1	1	3	7	0	2	0	3	1	0	0	7	0	1	0	2	1	2	0	1
TraesCS4B02G261600	1	2	6	0	2	6	0	1	1	0	1	6	0	0	0	0	3	2	1	0	4	0	9	23	0	6	0	2	0	0	0	0	9	0	4	1	1	1	1	0	7	0	2	0	1	0	0	0	0
TraesCS4B02G287600	0	2	0	1	1	0	1	0	1	1	0	0	0	0	0	0	6	0	0	0	1	1	4	32	0	2	0	0	0	1	1	1	21	0	1	1	1	0	0	1	2	3	0	0	1	0	0	0	0
TraesCS4B02G305300	0	4	4	3	0	4	3	2	0	0	1	4	0	0	0	0	7	0	2	0	1	0	4	37	0	5	0	1	2	3	1	0	21	0	1	1	1	0	0	1	4	0	0	0	0	0	3	0	1
TraesCS4B02G385200	0	13	4	4	1	4	4	1	1	1	0	4	0	0	0	0	5	0	4	0	1	0	10	31	0	4	0	1	2	4	0	1	16	0	1	1	1	3	1	0	4	0	0	0	2	0	0	0	4
TraesCS4D02G082600	0	5	0	0	0	0	0	0	0	0	2	0	0	0	0	0	7	1	2	0	0	0	7	33	0	2	0	0	0	0	0	3	36	2	0	0	0	1	0	1	3	0	0	0	0	0	1	1	0
TraesCS4D02G236600	0	10	4	2	0	4	2	1	1	0	1	4	0	0	0	0	6	1	1	0	2	0	12	25	0	5	0	0	0	2	1	3	8	0	2	0	2	0	0	1	9	0	1	0	2	0	2	0	1
TraesCS4D02G261600	1	3	3	1	1	3	2	3	1	0	0	3	0	1	0	0	1	1	3	0	2	1	4	11	1	5	1	2	0	2	0	0	11	1	2	0	3	0	0	0	7	0	1	0	1	1	1	0	0
TraesCS4D02G286400	0	6	4	1	1	4	1	0	1	2	0	4	0	0	0	0	2	0	0	0	0	0	4	34	0	2	0	0	0	1	0	1	29	1	0	1	1	1	0	1	1	3	1	0	0	0	1	0	0
TraesCS4D02G303500	0	2	3	2	1	3	2	1	1	0	0	3	0	0	1	0	6	0	4	0	1	0	3	22	0	3	0	0	1	2	1	1	16	0	1	1	4	0	0	2	5	0	0	0	0	0	2	0	1
TraesCS4D02G359600	0	11	4	4	1	4	1	5	0	1	1	4	0	0	0	0	0	2	5	0	0	0	4	22	0	6	1	0	0	4	0	1	0	4	0	2	2	1	0	0	4	1	0	0	3	0	1	0	1
TraesCS5A02G043400	0	9	1	3	2	1	3	0	4	1	0	1	0	0	0	1	1	1	1	0	0	0	8	19	0	3	0	0	0	3	0	1	4	4	0	0	2	1	1	3	3	0	0	0	1	0	0	0	0
TraesCS5A02G199300	0	7	2	0	2	2	0	0	0	0	1	2	0	0	0	0	5	0	0	0	1	1	2	18	1	2	0	2	1	0	1	2	14	0	1	1	2	0	0	2	2	1	1	0	0	0	2	0	0
TraesCS5A02G232700	0	6	5	2	1	5	2	0	3	0	0	5	0	1	0	0	3	2	3	1	0	0	10	19	0	4	0	0	0	2	0	4	21	0	0	1	1	0	0	1	5	0	1	0	2	1	0	0	2
TraesCS5A02G249000	0	6	4	3	2	4	3	1	1	0	0	5	0	0	0	0	7	0	0	0	2	2	7	24	0	3	0	0	0	3	0	4	14	1	2	3	0	0	1	0	8	0	0	0	0	0	2	0	1
TraesCS5A02G314400	0	5	3	7	0	3	7	0	3	2	2	3	1	0	0	0	6	2	6	1	2	0	9	22	1	7	0	1	1	7	0	3	22	1	2	0	1	0	2	0	7	1	0	1	2	0	5	0	1
TraesCS5A02G316800	1	5	2	2	2	2	2	2	0	0	0	2	0	0	0	0	0	2	7	0	3	0	10	10	1	8	0	1	0	2	0	0	2	0	3	0	4	0	1	0	6	0	0	0	1	0	2	0	3
TraesCS5A02G330200	0	4	3	1	0	3	1	2	2	1	2	3	0	0	0	0	6	2	5	0	1	2	7	25	0	3	0	1	0	1	0	1	14	0	1	0	2	0	0	0	1	0	1	0	2	0	1	0	1
TraesCS5A02G375800	0	4	4	1	2	4	1	0	0	0	1	4	0	0	0	0	4	1	1	0	1	1	9	23	0	5	0	1	0	1	0	2	18	2	1	1	1	1	1	2	5	1	0	1	1	0	1	0	0
TraesCS5B02G047200	0	12	0	2	1	0	2	0	3	1	1	0	0	0	0	0	3	1	0	0	0	0	9	18	0	1	0	0	0	2	1	0	4	3	0	0	1	1	2	0	4	0	0	1	1	0	0	0	1
TraesCS5B02G197700	0	7	3	0	0	3	0	2	1	0	1	3	0	1	0	0	4	0	0	0	0	1	5	22	2	3	0	0	0	0	1	4	13	0	0	2	0	0	0	1	2	0	0	0	0	0	8	0	1
TraesCS5B02G231300	0	8	1	3	1	1	3	0	1	0	0	1	0	0	0	0	2	2	1	1	0	0	7	10	0	3	0	0	0	3	0	0	15	1	0	2	3	0	0	1	3	0	2	0	0	0	0	0	2
TraesCS5B02G246700	0	3	2	6	0	2	6	0	2	1	0	2	0	0	0	0	4	0	1	0	2	0	7	18	1	5	0	1	0	6	0	1	4	0	2	0	2	1	1	1	4	0	0	0	1	0	2	0	1
TraesCS5B02G315100	0	4	3	8	0	3	8	0	3	0	3	3	0	0	0	1	6	0	3	2	0	3	12	34	1	6	0	1	1	8	0	3	37	1	0	2	3	0	0	2	8	0	0	1	3	0	3	0	1
TraesCS5B02G317400	1	6	1	3	1	1	3	0	0	0	2	1	0	0	0	0	1	1	4	0	4	0	4	18	0	9	0	1	0	3	0	0	2	0	4	1	1	1	1	1	10	0	0	0	0	0	3	0	1
TraesCS5B02G330300	0	5	5	1	0	4	1	2	1	0	2	4	0	0	0	0	3	1	4	0	1	3	5	11	0	3	0	0	0	0	0	0	19	0	1	0	0	0	1	0	2	0	1	0	2	0	2	0	1
TraesCS5B02G378000	0	3	1	0	0	1	0	1	0	0	0	1	0	0	0	0	5	0	0	0	0	2	4	29	0	4	0	1	0	0	0	0	31	3	0	0	0	0	0	3	2	1	0	1	1	0	0	0	0
TraesCS5D02G052300	0	6	0	4	2	0	4	0	4	1	0	0	0	1	0	0	0	1	1	0	0	0	8	20	0	1	0	0	0	4	0	3	6	2	0	1	1	0	1	0	3	2	0	0	1	0	0	0	0
TraesCS5D02G205000	0	4	5	2	2	5	2	0	1	0	1	5	0	0	0	0	7	0	1	0	0	1	5	31	1	0	0	1	0	2	2	3	12	0	0	0	0	2	1	0	1	1	1	0	0	0	3	0	0
TraesCS5D02G235300	0	8	2	2	1	2	2	0	1	0	0	2	0	0	0	0	2	2	3	1	0	0	6	9	0	3	0	0	0	2	0	1	13	0	0	1	2	1	0	2	4	0	2	0	1	0	0	0	2
TraesCS5D02G256200	1	7	2	3	0	2	3	2	1	0	0	2	0	0	0	0	3	0	2	1	4	3	16	19	1	9	0	0	3	3	0	1	17	0	4	3	1	1	2	0	8	3	1	0	3	0	2	0	0
TraesCS5D02G320600	0	2	6	5	0	6	6	1	1	0	2	6	0	0	0	0	6	0	4	2	0	0	6	12	2	6	0	1	0	5	1	3	10	0	0	1	3	0	0	2	6	0	0	1	2	1	4	0	2
TraesCS5D02G323100	1	3	2	3	3	2	3	1	1	0	0	2	0	0	0	0	4	1	6	0	5	0	3	22	0	9	0	2	0	3	0	1	3	0	5	1	1	1	0	0	8	0	1	0	0	0	2	0	0
TraesCS5D02G335900	0	8	3	0	1	3	0	1	1	0	2	3	0	0	0	0	4	0	1	0	1	2	3	19	0	3	0	1	0	0	0	1	13	0	1	0	0	0	0	0	1	0	1	0	1	0	1	0	2
TraesCS5D02G385300	0	2	7	2	2	7	2	1	0	0	0	7	0	0	0	0	4	1	3	0	1	0	6	29	0	1	0	0	0	2	0	2	17	2	1	1	0	0	0	1	2	0	0	1	2	0	2	0	0
TraesCS6A02G120300	2	5	0	0	0	0	0	0	3	0	1	0	0	1	0	0	3	1	0	0	3	6	2	22	0	9	0	0	0	0	1	2	46	0	3	1	0	2	1	0	11	1	0	1	0	0	1	0	1
TraesCS6A02G120600	0	6	2	1	0	2	1	0	1	0	2	2	0	1	0	0	2	3	0	0	4	4	4	25	0	5	0	0	1	1	0	0	28	0	4	3	0	1	0	0	6	0	1	1	0	2	0	0	0
TraesCS6A02G240400	0	6	7	1	1	7	1	0	1	0	0	7	0	0	0	0	2	0	0	0	1	5	1	10	2	14	0	0	0	1	0	1	20	0	1	2	0	0	0	1	17	0	0	1	0	0	5	0	1
TraesCS6A02G255800	0	8	3	3	2	3	3	1	1	1	0	1	0	0	0	0	4	2	3	0	1	0	5	29	0	8	0	5	0	3	0	0	8	0	1	2	3	1	0	0	5	0	0	0	0	0	0	0	0
TraesCS6A02G324500	0	10	2	2	1	2	1	1	2	0	0	2	0	1	0	0	4	1	1	0	0	1	4	22	0	1	0	1	1	2	0	1	5	0	0	2	2	0	0	1	1	0	0	0	2	0	1	0	0
TraesCS6B02G148700	1	6	1	1	0	1	1	0	2	0	0	1	0	1	0	0	3	1	0	2	6	1	5	24	0	14	0	1	1	1	1	2	17	0	6	0	0	1	1	0	13	0	0	1	0	0	2	0	0
TraesCS6B02G149000	0	12	1	0	0	1	0	0	1	1	1	1	0	0	0	0	4	1	0	0	3	6	2	26	0	3	0	0	1	0	0	3	36	1	3	8	1	0	0	0	3	0	1	0	0	2	1	0	0
TraesCS6B02G269700	0	5	1	3	2	1	3	0	2	1	0	1	0	0	0	0	5	3	1	0	4	1	4	32	0	9	0	3	0	3	0	3	8	2	4	0	3	0	0	1	6	0	1	2	0	0	0	0	0
TraesCS6B02G284300	2	4	5	1	1	5	1	4	0	0	0	5	0	0	0	0	2	1	0	0	2	0	3	10	1	9	0	0	0	1	0	1	16	2	2	0	2	0	0	0	12	0	1	0	0	0	0	0	2
TraesCS6B02G321100	1	3	1	0	0	1	0	0	1	1	0	1	0	0	0	0	6	1	3	0	1	2	5	31	0	2	0	1	0	0	0	2	25	0	1	0	2	0	0	0	4	0	0	0	0	0	1	0	1
TraesCS6B02G354900	0	4	3	1	2	3	1	0	2	0	2	3	0	1	0	0	1	0	3	1	0	2	4	26	1	3	0	1	4	1	1	1	15	3	0	0	1	2	0	2	3	0	0	0	2	0	1	0	1
TraesCS6D02G110400	0	6	1	0	2	1	0	0	1	0	0	1	0	0	0	0	4	2	0	0	1	2	2	33	0	5	0	1	0	0	0	0	10	0	1	2	0	0	0	1	4	0	0	0	1	0	1	0	0
TraesCS6D02G110600	0	7	2	2	0	2	2	3	0	0	1	2	0	0	0	0	2	2	3	0	1	4	3	28	0	0	0	0	1	2	0	1	30	1	1	5	0	1	0	0	2	0	1	0	0	1	0	1	0
TraesCS6D02G222600	0	4	5	1	0	5	1	1	0	0	1	5	1	0	0	0	3	0	0	0	2	3	4	21	0	12	0	0	1	1	0	1	27	1	2	1	0	0	0	0	13	0	0	0	0	0	1	0	1
TraesCS6D02G237000	0	7	7	4	0	7	4	0	1	1	0	7	0	0	0	0	3	1	4	0	0	4	7	17	0	11	0	4	1	4	0	0	24	0	0	3	3	0	0	0	6	0	0	0	0	0	1	0	0
TraesCS6D02G272000	1	4	3	0	0	4	0	0	2	0	0	3	0	0	0	0	6	2	3	0	1	2	5	28	0	5	0	1	1	0	0	1	22	0	1	0	2	1	0	1	4	0	0	0	0	0	1	0	1
TraesCS6D02G304300	0	12	3	1	3	3	1	1	4	0	1	3	1	0	0	0	4	0	2	1	1	1	3	28	0	3	0	0	2	1	0	0	19	1	1	2	3	0	1	1	3	0	0	0	3	0	0	0	0
TraesCS7A02G083800	1	13	4	0	0	4	0	0	4	0	3	4	1	0	0	0	2	1	0	0	1	1	6	28	0	2	0	1	0	0	0	1	20	0	1	4	0	1	1	0	2	1	0	3	0	0	0	0	0
TraesCS7A02G167900	0	6	0	0	1	0	0	0	5	0	0	0	0	0	0	0	2	0	1	0	2	1	7	21	0	5	0	1	2	0	0	3	20	1	2	0	4	0	0	3	6	1	0	0	0	0	2	0	0
TraesCS7A02G308400	0	6	1	2	2	1	2	3	1	0	3	1	0	1	1	0	3	0	1	0	3	3	5	30	1	4	0	1	4	2	0	4	25	0	3	1	3	1	2	0	6	0	0	0	0	0	0	1	2
TraesCS7A02G423800	0	9	2	0	0	2	0	1	1	0	1	2	0	0	0	0	1	3	2	0	5	1	3	0	0	10	0	1	2	0	0	1	15	0	5	1	1	0	0	1	12	1	0	0	0	0	1	0	19
TraesCS7B02G072700	0	4	0	0	0	0	0	0	4	0	1	0	0	0	0	0	4	1	3	0	1	1	1	43	0	3	0	2	2	0	0	3	41	1	1	1	3	0	1	3	3	1	0	1	0	0	0	0	2
TraesCS7B02G208600	0	8	1	0	0	1	0	2	2	0	0	1	0	0	0	0	5	0	0	1	0	0	8	25	0	1	0	0	4	0	0	0	7	3	0	1	2	1	0	1	1	0	0	1	0	0	1	1	2
TraesCS7B02G326300	0	10	1	0	1	1	0	0	1	0	1	1	0	0	0	0	2	1	1	0	3	0	3	27	0	10	0	1	0	0	0	1	8	0	3	1	0	0	1	0	10	0	0	1	0	0	1	0	1
TraesCS7D02G079000	0	12	1	0	0	1	0	0	2	0	1	1	1	0	0	0	4	1	1	0	0	0	4	37	0	1	0	0	2	0	0	4	17	0	0	2	0	2	0	0	0	1	1	0	0	0	0	0	0
TraesCS7D02G168700	1	3	1	1	0	1	1	0	4	0	0	1	0	0	0	0	3	0	2	0	1	0	2	30	0	3	0	2	3	1	0	2	30	0	1	1	2	0	0	1	5	1	1	2	1	0	0	0	0
TraesCS7D02G305200	0	6	0	1	1	0	1	2	4	0	0	0	0	0	1	0	4	0	1	0	0	1	5	33	0	2	0	0	4	1	0	1	10	1	0	1	3	0	1	0	4	0	0	0	0	0	1	1	5
TraesCS7D02G417700	2	6	2	1	0	2	1	0	1	0	1	2	0	0	0	0	1	3	2	0	6	2	3	20	0	12	0	2	0	1	1	1	22	1	6	0	1	0	0	2	12	0	1	0	0	0	1	0	0
[truncated: 64 more columns]
