# Supplementary material for: Characterization of wheat homeodomain-leucine zipper family genes and functional analysis of TaHDZ5-6A in drought tolerance in transgenic Arabidopsis
Source: BMC Plant Biol. 2020 Jan 31;20:50. doi: 10.1186/s12870-020-2252-6 (PMC6993422; doi:10.1186/s12870-020-2252-6)
Supplement: Supplementary file 11 — Additional file 11: Table S3. Genes up or downregulated in 35S:TaHDZ5-6A transgenic Arabidopsis relative to WT plants under well-watered condition. Genes with an average fold change (FC) > 2.0 and a corrected-P < 0.001 are shown. The gene functional description is based on TAIR 10. [file 12870_2020_2252_MOESM11_ESM.xlsx]

## Sheet: Up and Down-regulated genes
Additional file 11: Table S3 Genes up-regulated or down-regulated in 35S:TaHDZ5-6A transgenic Arabidopsis under well-watered condition.
Genes with an average fold change (FC) > 2.0 and a corrected-P < 0.001 are shown. The gene functional description is based on TAIR 10.
Gene Symbol	P-value	Corrected P-value	FC	Regulation	Description
AT5G52160	0	0	343.854	up	bifunctional inhibitor/lipid-transfer protein/seed storage 2S albumin-like protein
AT5G62080	0	0	248.735	up	protease inhibitor/seed storage/lipid transfer protein (LTP) family protein
LTP12	0	0	202.595	up	non-specific lipid-transfer protein 12
ATA27	0	0	168.21	up	beta-glucosidase 20
AT1G27710	0	0	156.593	up	Glycine-rich protein family
MEE48	0	0	150.552	up	putative glucan endo-1,3-beta-glucosidase A6
AT1G68875	0	0	126.39	up	uncharacterized protein
AT5G07230	0	0	102.227	up	Tapetum-specific protein A9
A7	0	0	98.5095	up	bifunctional inhibitor/lipid-transfer protein/seed storage 2S albumin-like protein
AT3G63095	0	0	92.9335	up	tetratricopeptide repeat-containing protein-like protein
AT1G66850	0	0	90.6846	up	bifunctional inhibitor/lipid-transfer protein/seed storage 2S albumin-like protein
EXL4	0	0	80.8521	up	GDSL esterase/lipase EXL4
TSM1	0	0	75.2761	up	putative caffeoyl-CoA O-methyltransferase
AT1G33760	0	0	65.9828	up	ethylene-responsive transcription factor ERF022
ACOS5	0	0	61.3361	up	4-coumarate--CoA ligase-like 1
SHT	0	0	46.9314	up	spermidine hydroxycinnamoyl transferase
LCR66	0	0	41.8201	up	defensin-like protein 5
CYP704B1	0	0	40.8907	up	cytochrome P450, family 704, subfamily B, polypeptide 1
SHN1	0	0	39.9614	up	ethylene-responsive transcription factor WIN1
MS2	0	0	36.2441	up	fatty acyl-CoA reductase 2
ATA1	0	0	36.2441	up	protein TAPETUM 1
LTP4	1.21614e-13	2.20253e-12	34.5465	up	non-specific lipid-transfer protein 4
AT1G47980	4.44089e-17	1.05105e-15	33.456	up	uncharacterized protein
sks18	2.66454e-16	5.97128e-15	31.5974	up	SKU5 similar 18 protein
GRP20	0	0	31.5237	up	glycine-rich protein 20
GRP19	0	0	30.9479	up	glycine-rich protein 19
AT2G03740	6.77236e-16	1.47408e-14	30.668	up	late embryogenesis abundant domain-containing protein
NAC025	4.41869e-15	8.98952e-14	28.8094	up	NAC domain containing protein 25
AT5G53190	1.12577e-14	2.21851e-13	27.88	up	Nodulin MtN3 family protein
AT1G20130	0	0	27.8531	up	anther-specific proline-rich protein APG
AT3G07450	2.86771e-14	5.47955e-13	26.9507	up	protease inhibitor/seed storage/lipid transfer protein (LTP) family protein
AT1G33430	0	0	26.3417	up	putative beta-1,3-galactosyltransferase 8
MYB90	0	0	26.3417	up	transcription factor MYB90
CYP703A2	7.31082e-14	1.35725e-12	26.0214	up	cytochrome P450, family 703, subfamily A, polypeptide 2
AT4G14815	7.31082e-14	1.35725e-12	26.0214	up	bifunctional inhibitor/lipid-transfer protein/seed storage 2S albumin-like protein
GRP17	0	0	25.622	up	glycine rich protein 17
EXL6	1.86484e-13	3.32855e-12	25.092	up	GDSL esterase/lipase EXL6
AT3G23770	4.76008e-13	8.24454e-12	24.1627	up	O-Glycosyl hydrolases family 17 protein
AT5G43300	3.10792e-12	5.03738e-11	22.304	up	glycerophosphodiester phosphodiesterase
AT5G48210	3.10792e-12	5.03738e-11	22.304	up	uncharacterized protein
AT3G52130	0	0	20.8359	up	bifunctional inhibitor/lipid-transfer protein/seed storage 2S albumin-like protein
ACX6	5.21722e-11	7.54267e-10	19.516	up	acyl-CoA oxidase
AT4G10265	5.21722e-11	7.54267e-10	19.516	up	putative wound-responsive protein
AT4G29980	5.21722e-11	7.54267e-10	19.516	up	uncharacterized protein
GRP14	5.21722e-11	7.54267e-10	19.516	up	glycine-rich protein 14
AT5G37940	0	0	19.4941	up	2-alkenal reductase
AT5G17040	1.01768e-07	9.79129e-07	19.0006	up	UDP-glucoronosyl/UDP-glucosyl transferase family protein
AT1G02813	1.33848e-10	1.85077e-09	18.5867	up	uncharacterized protein
CBF1	1.33848e-10	1.85077e-09	18.5867	up	dehydration-responsive element-binding protein 1B
AT5G37950	2.14477e-10	2.91129e-09	18.122	up	UDP-glycosyltransferase-like protein
GLN1;5	8.84078e-10	1.12104e-08	16.728	up	glutamine synthetase cytosolic isozyme 1-5
AT5G13380	8.84078e-10	1.12104e-08	16.728	up	auxin-responsive GH3 family protein
AT5G15725	2.2767e-09	2.75586e-08	15.7987	up	uncharacterized protein
LAP5	0	0	15.7187	up	Chalcone and stilbene synthase family protein
AT1G44224	1.85925e-06	1.43222e-05	15.5459	up	ECA1 gametogenesis related family protein
AT1G15630	5.87214e-09	6.77047e-08	14.8694	up	uncharacterized protein
DD46	5.87214e-09	6.77047e-08	14.8694	up	putative beta-1,3-galactosyltransferase 5
CID5	5.87214e-09	6.77047e-08	14.8694	up	CTC-interacting domain 5
AT5G54720	9.71334e-14	1.77753e-12	14.6823	up	ankyrin repeat-containing protein
AT5G02330	3.80344e-06	2.76919e-05	14.6823	up	cysteine/histidine-rich C1 domain-containing protein
CBF2	6.66134e-17	1.55777e-15	14.2504	up	dehydration-responsive element-binding protein 1C
AT4G01390	1.5084e-12	2.51456e-11	13.5307	up	TRAF-like family protein
AT1G30780	3.92776e-08	4.02363e-07	13.0107	up	F-box domain-containing protein
SRO4	3.92776e-08	4.02363e-07	13.0107	up	RCD one 4-like protein
AT3G17675	3.92776e-08	4.02363e-07	13.0107	up	blue copper-binding-like protein
AT2G17850	3.50614e-08	3.6117e-07	12.0913	up	senescence-associated family protein
AT5G57720	3.15789e-05	0.000189807	12.0913	up	AP2/B3 domain-containing protein
RXF26	0	0	11.9185	up	GDSL esterase/lipase
AT1G73780	6.32044e-05	0.000352388	11.2276	up	bifunctional inhibitor/lipid-transfer protein/seed storage 2S albumin-like protein
AT3G26480	2.55702e-07	2.29925e-06	11.1871	up	transducin/WD40 domain-containing protein
AT1G20180	2.65106e-07	2.37228e-06	11.152	up	uncharacterized protein
AT1G28695	2.65106e-07	2.37228e-06	11.152	up	nucleotide-diphospho-sugar transferase-like protein
WBC27	2.65106e-07	2.37228e-06	11.152	up	ABC-2 type transporter family protein
AT4G10850	2.65106e-07	2.37228e-06	11.152	up	nodulin MtN3-like protein
AT4G28397	2.65106e-07	2.37228e-06	11.152	up	uncharacterized protein
MYB99	2.65106e-07	2.37228e-06	11.152	up	myb proto-oncogene protein
MYB102	2.61687e-07	2.34863e-06	10.7958	up	MYB-like 102
AT1G18960	5.07034e-07	4.35924e-06	10.364	up	myb-like HTH transcriptional regulator-like protein
bZIP42	0.000125657	0.000643519	10.364	up	basic leucine-zipper 42
AT2G31540	7.79284e-06	5.3533e-05	10.364	up	GDSL esterase/lipase
LPAT3	6.91705e-07	5.79651e-06	10.2227	up	1-acyl-sn-glycerol-3-phosphate acyltransferase 3
AT5G24820	6.91705e-07	5.79651e-06	10.2227	up	aspartyl protease family protein
BAM5	0	0	10.1001	up	beta-amylase 5
AT5G44540	1.11022e-17	2.71041e-16	9.99382	up	Tapetum specific protein TAP35/TAP44
AT1G75050	9.77815e-07	7.97277e-06	9.93213	up	pathogenesis-related thaumatin-like protein protein
AT5G44630	9.77815e-07	7.97277e-06	9.93213	up	alpha-barbatene synthase
AT5G15500	0	0	9.82417	up	ankyrin repeat-containing protein
RCK	1.11874e-06	9.00508e-06	9.75802	up	rock-N-rollers protein
CYP86C2	1.87639e-06	1.44442e-05	9.5003	up	cytochrome P450, family 86, subfamily C, polypeptide 2
AT5G51950	1.87639e-06	1.44442e-05	9.5003	up	Glucose-methanol-choline (GMC) oxidoreductase family protein
DDF1	1.81117e-06	1.39776e-05	9.29335	up	dehydration-responsive element-binding protein 1F
AT1G20150	1.81117e-06	1.39776e-05	9.29335	up	Subtilisin-like serine endopeptidase-like protein
AT1G26720	1.81117e-06	1.39776e-05	9.29335	up	uncharacterized protein
CYP96A15	1.81117e-06	1.39776e-05	9.29335	up	cytochrome P450, family 96, subfamily A, polypeptide 15
CYP705A6	1.81117e-06	1.39776e-05	9.29335	up	cytochrome P450, family 705, subfamily A, polypeptide 6
AT2G27780	1.81117e-06	1.39776e-05	9.29335	up	transcription factor IIS-like protein
AT3G51171	1.81117e-06	1.39776e-05	9.29335	up	putative F-box protein
GRP18	1.81117e-06	1.39776e-05	9.29335	up	glycine-rich protein 18
AT5G10040	1.81117e-06	1.39776e-05	9.29335	up	uncharacterized protein
AT5G11140	1.81117e-06	1.39776e-05	9.29335	up	phospholipase-like (PEARLI 4) family protein
AT1G65570	3.58185e-06	2.62103e-05	9.06846	up	pectin lyase-like protein
TCL1	3.58185e-06	2.62103e-05	9.06846	up	protein trichomeless 1
HAK5	4.44089e-17	1.05105e-15	8.85255	up	Potassium transporter 5
ATA20	0	0	8.69421	up	anther 20
AT1G07473	6.79935e-06	4.72242e-05	8.63663	up	uncharacterized protein
JAL23	0	0	8.63663	up	myrosinase-binding protein-like protein
AT1G28375	4.76246e-06	3.40202e-05	8.36401	up	uncharacterized protein
VIT1	4.76246e-06	3.40202e-05	8.36401	up	vacuolar iron transporter 1
AT2G41415	4.76246e-06	3.40202e-05	8.36401	up	maternally expressed family protein
AT4G25010	4.76246e-06	3.40202e-05	8.36401	up	nodulin MtN3-like protein
ZIP9	4.76246e-06	3.40202e-05	8.36401	up	zinc transporter 9
AT5G62065	4.76246e-06	3.40202e-05	8.36401	up	putative non-specific lipid-transfer protein 14
STK	8.62951e-05	0.000464195	8.36401	up	agamous-like MADS-box protein AGL11
AT5G50790	6.09476e-09	7.00837e-08	8.2048	up	nodulin MtN3-like protein
TSPO	6.09478e-09	7.00837e-08	8.2048	up	tryptophan-rich sensory protein-like protein
AT4G13440	1.28305e-05	8.41498e-05	8.2048	up	EF-hand, calcium binding motif-containing protein
NCED2	1.28305e-05	8.41498e-05	8.2048	up	9-cis-epoxycarotenoid dioxygenase NCED2
NIP2;1	3.49323e-10	4.63594e-09	7.9457	up	aquaporin NIP2-1
AT4G02170	2.40583e-05	0.000149018	7.77297	up	uncharacterized protein
AT5G16920	2.40583e-05	0.000149018	7.77297	up	Fasciclin-like arabinogalactan family protein
AT5G24070	2.40583e-05	0.000149018	7.77297	up	peroxidase
AT2G39510	3.7581e-14	7.12373e-13	7.66501	up	nodulin MtN21-like protein
AT5G26730	6.80678e-14	1.26649e-12	7.55705	up	Fasciclin-like arabinogalactan family protein
AT1G28700	1.25874e-05	8.26693e-05	7.43468	up	nucleotide-diphospho-sugar transferase domain-containing protein
AT1G58120	1.25874e-05	8.26693e-05	7.43468	up	uncharacterized protein
AT1G74830	1.25874e-05	8.26693e-05	7.43468	up	uncharacterized protein
AT2G04480	1.25874e-05	8.26693e-05	7.43468	up	uncharacterized protein
MEE26	1.25874e-05	8.26693e-05	7.43468	up	hydroxyproline-rich glycoprotein family protein
AT3G27473	1.25874e-05	8.26693e-05	7.43468	up	cysteine/histidine-rich C1 domain-containing protein
PHT1;7	1.25874e-05	8.26693e-05	7.43468	up	putative inorganic phosphate transporter 1-7
AT3G59130	1.25874e-05	8.26693e-05	7.43468	up	Cysteine/Histidine-rich C1 domain family protein
AT5G07600	1.25874e-05	8.26693e-05	7.43468	up	oleosin / glycine-rich protein
AT5G17340	1.25874e-05	8.26693e-05	7.43468	up	Putative membrane lipoprotein
AT5G61750	1.25874e-05	8.26693e-05	7.43468	up	germin-like protein subfamily 3 member 4
TAC1	4.48052e-05	0.000258857	7.34114	up	telomerase activator1
AT4G22214	4.48052e-05	0.000258857	7.34114	up	defensin-like protein 99
AT1G03710	6.09795e-05	0.000341584	7.12522	up	cystatin/monellin-related protein
AT3G17520	2.26834e-07	2.05464e-06	6.90931	up	late embryogenesis abundant domain-containing protein
AGL6	2.26834e-07	2.05464e-06	6.90931	up	agamous-like MADS-box protein AGL6
AT5G44440	4.23086e-06	3.06004e-05	6.90931	up	FAD-binding and BBE domain-containing protein
WVD2	1.85676e-05	0.000117525	6.90931	up	TPX2 (targeting protein for Xklp2) family protein
AT3G13130	8.28353e-05	0.000447899	6.90931	up	uncharacterized protein
ACP5	8.28353e-05	0.000447899	6.90931	up	acyl carrier protein 5
AT1G34510	2.42584e-14	4.67545e-13	6.73657	up	peroxidase 8
PP2-B2	3.34829e-05	0.000199604	6.50534	up	phloem protein 2-B2
AT2G47050	3.34829e-05	0.000199604	6.50534	up	plant invertase/pectin methylesterase inhibitor domain-containing protein
RABB1a	3.34829e-05	0.000199604	6.50534	up	RAB GTPase homolog B1A
AT5G60330	3.34829e-05	0.000199604	6.50534	up	uncharacterized protein
AT4G16270	0	0	6.15829	up	peroxidase 40
AT3G08490	2.2208e-07	2.01377e-06	6.04564	up	uncharacterized protein
AT2G34580	5.47695e-05	0.000310292	6.04068	up	uncharacterized protein
AT5G54790	4.3669e-06	3.14507e-05	5.99444	up	uncharacterized protein
AT4G19820	0.00013111	0.000668162	5.97285	up	Glycosyl hydrolase family protein with chitinase insertion domain
AT5G56810	0.00013111	0.000668162	5.97285	up	putative F-box/FBD/LRR-repeat protein
AT5G55110	1.8937e-09	2.31665e-08	5.88648	up	Stigma-specific Stig1 family protein
AT1G14250	0	0	5.87291	up	GDA1/CD39 nucleoside phosphatase family protein
AT1G52690	3.42903e-08	3.54103e-07	5.8385	up	late embryogenesis abundant domain-containing protein
ADF8	4.18998e-13	7.29885e-12	5.83467	up	actin depolymerizing factor 8
LDOX	0	0	5.81428	up	leucoanthocyanidin dioxygenase
AGL8	0	0	5.78144	up	agamous-like MADS-box protein AGL8 agamous-like MADS-box protein AGL8
AT5G33370	0	0	5.76212	up	GDSL esterase/lipase
GAMT2	2.15473e-09	2.61677e-08	5.75947	up	gibberellic acid methyltransferase 2
AT2G20870	0	0	5.73132	up	putative cell wall protein
LEA4-5	0	0	5.71224	up	late embryogenesis abundant protein 4-5
AT3G21330	3.86983e-08	3.97014e-07	5.69291	up	transcription factor bHLH87
AT1G13530	1.00045e-06	8.14337e-06	5.6902	up	uncharacterized protein
AT4G10270	0	0	5.66503	up	putative wound-responsive protein
SRO5	2.22045e-17	5.36578e-16	5.64833	up	RCD one 5-like protein
AMS	7.96127e-06	5.45775e-05	5.64658	up	transcription factor ABORTED MICROSPORES
AT5G01420	7.96127e-06	5.45775e-05	5.64658	up	Glutaredoxin family protein
PI	1.57652e-15	3.32716e-14	5.60271	up	Floral homeotic protein PISTILLATA
ACS8	2.11157e-11	3.19119e-10	5.5986	up	1-aminocyclopropane-1-carboxylate synthase 8
RHS2	8.97977e-05	0.000478864	5.57601	up	calmodulin-like protein 7
AT1G07330	8.97977e-05	0.000478864	5.57601	up	uncharacterized protein
ACA7	8.97977e-05	0.000478864	5.57601	up	carbonic anhydrase
AT1G10385	8.97977e-05	0.000478864	5.57601	up	Vps51/Vps67 family (components of vesicular transport) protein
AT1G26710	8.97977e-05	0.000478864	5.57601	up	uncharacterized protein
AT1G47610	8.97977e-05	0.000478864	5.57601	up	WD40 domain-containing protein
SRP3	8.97977e-05	0.000478864	5.57601	up	serpin-Z1
AT1G66360	8.97977e-05	0.000478864	5.57601	up	calcium-dependent lipid-binding domain
AT2G03770	8.97977e-05	0.000478864	5.57601	up	P-loop containing nucleoside triphosphate hydrolase-like protein
AT2G17010	8.97977e-05	0.000478864	5.57601	up	mechanosensitive ion channel domain-containing protein
PRS	8.97977e-05	0.000478864	5.57601	up	WUSCHEL-related homeobox 3
AT2G29430	8.97977e-05	0.000478864	5.57601	up	uncharacterized protein
HB-3	8.97977e-05	0.000478864	5.57601	up	WUSCHEL-related homeobox 9
UNE9	8.97977e-05	0.000478864	5.57601	up	cytochrome P450 protein UNE9
AT3G13662	8.97977e-05	0.000478864	5.57601	up	Disease resistance-responsive (dirigent-like protein) family protein
AT3G18360	8.97977e-05	0.000478864	5.57601	up	VQ motif-containing protein
ENODL5	8.97977e-05	0.000478864	5.57601	up	early nodulin-like protein 5
AT3G20557	8.97977e-05	0.000478864	5.57601	up	uncharacterized protein
XTH3	8.97977e-05	0.000478864	5.57601	up	xyloglucan endotransglucosylase/hydrolase protein 3
ATH4	8.97977e-05	0.000478864	5.57601	up	ABC transporter A family member 5
AT4G03480	8.97977e-05	0.000478864	5.57601	up	Ankyrin repeat family protein
AT4G08670	8.97977e-05	0.000478864	5.57601	up	bifunctional inhibitor/lipid-transfer protein/seed storage 2S albumin-like protein
AT4G23882	8.97977e-05	0.000478864	5.57601	up	heavy metal transport/detoxification domain-containing protein
AT4G25190	8.97977e-05	0.000478864	5.57601	up	uncharacterized protein
AT4G29250	8.97977e-05	0.000478864	5.57601	up	HXXXD-type acyl-transferase-like protein
GIS2	8.97977e-05	0.000478864	5.57601	up	C2H2 and C2HC zinc finger-containing protein
AT5G18407	8.97977e-05	0.000478864	5.57601	up	defensin-like protein 223
AT5G41290	8.97977e-05	0.000478864	5.57601	up	cysteine-rich repeat secretory protein 58
AT5G39180	3.14461e-05	0.000189701	5.5741	up	germin-like protein subfamily 1 member 19
SUS4	0	0	5.55296	up	sucrose synthase 4
41883	7.29044e-09	8.32294e-08	5.52662	up	developmental protein SEPALLATA 1
CWINV5	4.9323e-07	4.25262e-06	5.52109	up	beta-fructofuranosidase, insoluble isoenzyme CWINV5
AT1G03170	7.72877e-05	0.00042139	5.46987	up	uncharacterized protein
AT5G60610	7.72877e-05	0.00042139	5.46987	up	FBD-associated F-box protein
CYCP4;3	4.48495e-05	0.000259068	5.45465	up	cyclin-U4-2
AT4G03965	7.67351e-07	6.37686e-06	5.45465	up	RING/U-box domain-containing protein
NLM1	0	0	5.42752	up	aquaporin NIP1-1
AT5G50120	2.16604e-08	2.31498e-07	5.40667	up	transducin/WD40 domain-containing protein
TYRDC	1.25501e-12	2.10689e-11	5.4055	up	tyrosine decarboxylase tyrosine decarboxylase
JAZ7	1.18875e-06	9.50882e-06	5.38822	up	protein TIFY 5B
AT3G49190	1.18875e-06	9.50882e-06	5.38822	up	O-acyltransferase (WSD1-like) family protein
CYP706A3	5.87499e-11	8.43871e-10	5.38822	up	cytochrome P450, family 706, subfamily A, polypeptide 3
AT4G32780	5.94425e-06	4.17551e-05	5.37921	up	phosphoinositide binding protein
AT5G26790	1.50149e-08	1.63676e-07	5.36374	up	uncharacterized protein
AT4G13390	0	0	5.36349	up	Proline-rich extensin-like family protein
AATP1	3.07491e-05	0.000186036	5.35869	up	AAA-ATPase 1
AT5G15290	7.01495e-05	0.000386966	5.3467	up	UPF0497 membrane protein
AT3G50130	0.000161145	0.000802812	5.33127	up	uncharacterized protein
CYP71A14	0.000161145	0.000802812	5.33127	up	cytochrome P450 71A14
TED6	0	0	5.31507	up	tracheary element differentiation-related 6 protein
AT5G59845	5.75473e-08	5.75542e-07	5.30536	up	gibberellin-regulated protein
AT4G37240	0	0	5.29272	up	uncharacterized protein
CYP98A8	2.5222e-07	2.26978e-06	5.29272	up	p-coumarate 3-hydroxylase
AT4G33810	1.2567e-06	1.0002e-05	5.26958	up	glycosyl hydrolase family 10 protein
AT1G12805	9.3749e-12	1.46259e-10	5.25963	up	nucleotide binding protein
AT4G00870	0.00010898	0.000566739	5.23874	up	transcription factor bHLH14
AT1G52050	1.33904e-13	2.41201e-12	5.22737	up	jacalin-like lectin domain-containing protein
RAP2.11	1.05671e-09	1.32582e-08	5.21283	up	ethylene-responsive transcription factor RAP2-11
AT3G15650	2.03242e-08	2.17986e-07	5.18737	up	phospholipase/carboxylesterase family protein
TLP-3	0	0	5.18662	up	thaumatin-like protein 3
BS1	0	0	5.15319	up	transcription factor bHLH135
CML38	1.8336e-11	2.78247e-10	5.14905	up	calcium-binding protein CML38
NAC045	2.92142e-06	2.17452e-05	5.1462	up	NAC domain containing protein 45
CYP86A4	0	0	5.13798	up	cytochrome P450, family 86, subfamily A, polypeptide 4
WRKY43	0.000168113	0.000833165	5.13078	up	WRKY DNA-binding protein 43
AT4G24110	0	0	5.12901	up	uncharacterized protein
AT3G27250	9.76996e-15	1.9299e-13	5.12838	up	uncharacterized protein
GSTU14	2.71637e-07	2.42812e-06	5.11878	up	glutathione S-transferase tau 14
AT4G20420	1.08918e-10	1.5212e-09	5.09247	up	Tapetum specific protein TAP35/TAP44
AT3G21890	5.67366e-08	5.68117e-07	5.08451	up	B-box type zinc finger-containing protein
BAM6	1.34109e-06	1.06077e-05	5.0768	up	beta-amylase 6
CRK37	3.31654e-05	0.000198065	5.06208	up	cysteine-rich receptor-like protein kinase 37
AG	1.81038e-05	0.000114934	5.05881	up	MADS-box transcription factor
AT5G22430	0	0	5.05299	up	Pollen Ole e 1 allergen and extensin family protein
AT3G48510	9.94365e-07	8.09583e-06	5.03803	up	uncharacterized protein
KCS15	9.94365e-07	8.09583e-06	5.03803	up	3-ketoacyl-CoA synthase 15
PDC3	6.66952e-06	4.6458e-05	5.02282	up	pyruvate decarboxylase-3
AP3	5.49738e-09	6.37199e-08	5.02282	up	Floral homeotic protein APETALA 3
AT5G08030	0	0	5.02004	up	glycerophosphoryl diester phosphodiesterase
MBP2	0	0	4.99445	up	myrosinase-binding protein 2
AT1G12570	3.40339e-13	5.96291e-12	4.98356	up	glucose-methanol-choline (GMC) oxidoreductase-like protein
ARD3	9.16571e-07	7.51201e-06	4.97484	up	1,2-dihydroxy-3-keto-5-methylthiopentene dioxygenase 1
AT1G50060	7.51155e-12	1.18073e-10	4.96746	up	putative pathogenesis-related protein
AT1G07795	3.69922e-05	0.000218105	4.96606	up	uncharacterized protein
AT1G10980	3.69922e-05	0.000218105	4.96606	up	lung seven transmembrane receptor-containing protein
AT1G17300	3.69922e-05	0.000218105	4.96606	up	uncharacterized protein
VSP1	0	0	4.9559	up	vegetative storage protein 1
PAP1	0	0	4.95578	up	transcription factor MYB75
AT5MAT	3.47146e-12	5.59665e-11	4.94909	up	HXXXD-type acyl-transferase-like protein
MYB77	0	0	4.94371	up	myb domain protein 77
AT5G22460	4.44089e-17	1.05105e-15	4.93924	up	esterase/lipase/thioesterase family protein
CER1	0	0	4.93819	up	CER1 protein
41884	1.72416e-09	2.1139e-08	4.93645	up	developmental protein SEPALLATA 2
BGLU34	0	0	4.93259	up	myrosinase 4
RSL2	1.36424e-06	1.07755e-05	4.92686	up	transcription factor bHLH85
AT5G24313	4.4976e-06	3.23153e-05	4.91486	up	uncharacterized protein
AT4G27657	9.17196e-07	7.51528e-06	4.90918	up	uncharacterized protein
SP1L5	1.49383e-05	9.66044e-05	4.89944	up	protein SPIRAL1-like5
AT2G41330	7.21645e-16	1.5636e-14	4.89839	up	glutaredoxin-like protein
AT4G03540	4.14629e-07	3.61989e-06	4.87888	up	uncharacterized protein
AT5G10990	5.00984e-05	0.000286078	4.87888	up	SAUR-like auxin-responsive protein
GSTF12	0	0	4.87644	up	glutathione S-transferase phi 12
ERF11	1.04361e-15	2.23792e-14	4.86448	up	ethylene-responsive transcription factor 11
ST4B	3.59716e-10	4.76627e-09	4.86243	up	sulfotransferase 4B
MLP-300B	0	0	4.86214	up	myrosinase-binding protein-like protein-300B
AT4G16600	0.00017024	0.000842077	4.85009	up	GT8-glycogenin domain-containing protein
WSD1	3.3627e-11	4.96494e-10	4.8498	up	o-acyltransferase WSD1
UF3GT	7.7894e-10	9.96828e-09	4.84501	up	UDP-glucose:flavonoid 3-o-glucosyltransferase
AT2G35290	1.26124e-07	1.19436e-06	4.84289	up	uncharacterized protein
41730	0	0	4.82873	up	5'-adenylylsulfate reductase 1
PNP-A	6.88338e-16	1.49629e-14	4.82404	up	EG45-like domain-containing protein 2
AT5G59490	1.47839e-05	9.57737e-05	4.8213	up	haloacid dehalogenase-like hydrolase domain-containing protein
AT4G21970	1.99881e-06	1.53158e-05	4.81827	up	uncharacterized protein
AT2G47540	0	0	4.80909	up	pollen Ole e 1 allergen and extensin family protein
AT4G15248	7.45224e-05	0.000407781	4.80691	up	B-box type zinc finger-containing protein
CYP86A7	1.11022e-17	2.71041e-16	4.80647	up	cytochrome P450, family 86, subfamily A, polypeptide 7
AT1G06350	4.66294e-16	1.02634e-14	4.80358	up	delta-9 desaturase-like 4 protein
XTH26	1.24215e-07	1.1783e-06	4.79827	up	xyloglucan:xyloglucosyl transferase
AT4G23590	6.31403e-05	0.00035209	4.75015	up	tyrosine transaminase-like protein
AT2G02630	6.31403e-05	0.00035209	4.75015	up	cysteine/histidine-rich C1 domain-containing protein
AT3G11773	6.31403e-05	0.00035209	4.75015	up	electron carrier/ protein disulfide oxidoreductase electron carrier
SMB	1.08355e-08	1.21046e-07	4.66378	up	protein SOMBRERO
AT5G45850	1.72486e-05	0.000110135	4.66378	up	uncharacterized protein
AT2G24070	2.23629e-05	0.000139216	4.57742	up	uncharacterized protein
DREB1A	0.000106957	0.000557432	4.53423	up	dehydration-responsive element-binding protein 1A
AT1G09170	7.94024e-06	5.4467e-05	4.46226	up	calponin homology and kinesin motor domain-containing protein
AIG2L	2.19989e-06	1.67602e-05	4.4417	up	avirulence induced protein 2 like protein
AT1G64360	0	0	4.40923	up	uncharacterized protein
LTI65	9.28932e-05	0.000493712	4.31832	up	CAP160 protein
AT2G42990	5.20673e-10	6.80428e-09	4.31832	up	GDSL esterase/lipase
AT1G27045	0.000179725	0.000883487	4.31832	up	homeobox-leucine zipper family protein
AT1G14220	6.40231e-09	7.35438e-08	4.31832	up	ribonuclease T2
AT2G27420	7.9716e-08	7.77879e-07	4.31832	up	cysteine proteinase-like protein
GRF6	1.31594e-05	8.61031e-05	4.31832	up	growth-regulating factor 6
AT5G60510	4.82438e-05	0.000276518	4.31832	up	dehydrodolichyl diphosphate synthase 8
LTP3	0	0	4.29673	up	non-specific lipid-transfer protein 3
AT5G16960	5.72402e-12	9.08753e-11	4.27033	up	2-alkenal reductase
AT4G27570	1.29356e-06	1.02659e-05	4.26434	up	UDP-glycosyltransferase-like protein
AT3G14540	2.16746e-05	0.000135184	4.17437	up	terpene cyclase, C1 domain-containing protein
CSLB02	7.98331e-05	0.000433621	4.14558	up	cellulose synthase-like protein B2
AT3G54070	7.98331e-05	0.000433621	4.14558	up	ankyrin repeat-containing protein
AT3G48640	9.72768e-06	6.55144e-05	4.07156	up	uncharacterized protein
AT3G44260	0	0	4.05307	up	putative CCR4-associated factor 1-9
AT1G43800	0	0	4.0395	up	stearoyl-acyl-carrier protein desaturase-like protein
AT2G22905	3.547e-05	0.000210171	4.03043	up	uncharacterized protein
AT1G60190	1.44329e-16	3.29878e-15	4.03043	up	U-box domain-containing protein 19
SARA1A	1.55147e-07	1.44538e-06	4.00426	up	Arf/Sar family protein
SYN1	6.80576e-05	0.000376799	4.00426	up	Sister chromatid cohesion 1 protein 1
AT3G22550	0	0	2.78451	up	uncharacterized protein
DIC2	0	0	2.76981	up	dicarboxylate carrier 2
AT1G72210	1.62535e-09	2.00159e-08	2.76372	up	transcription factor bHLH96
AT2G45135	7.37641e-05	0.000404362	2.76372	up	RING/U-box family protein
AT5G40020	1.02264e-11	1.58874e-10	2.75997	up	pathogenesis-related thaumatin-like protein
AT1G02570	0.000110188	0.000572305	2.73493	up	uncharacterized protein
AT3G45680	0.000110188	0.000572305	2.73493	up	major facilitator protein
XTH9	0	0	2.72915	up	xyloglucan endotransglucosylase/hydrolase protein 9
AT1G65490	0	0	2.72826	up	uncharacterized protein
RALFL27	7.52765e-09	8.57612e-08	2.72185	up	protein ralf-like 27
AT3G03280	4.8196e-05	0.000276292	2.71437	up	uncharacterized protein
RHS14	1.27687e-06	1.01528e-05	2.70876	up	putative pectate lyase 16
CYP82F1	8.53823e-07	7.03928e-06	2.70364	up	cytochrome P450, family 82, subfamily F, polypeptide 1
ICL	1.08744e-08	1.2144e-07	2.69568	up	isocitrate lyase
AT1G77640	4.91587e-09	5.73185e-08	2.68969	up	ethylene-responsive transcription factor ERF013
RHS13	0	0	2.67781	up	protein root hair specific 13
AT4G11210	2.7733e-06	2.0726e-05	2.67324	up	disease resistance-responsive, dirigent domain-containing protein
AT1G51670	1.23644e-06	9.85485e-06	2.66609	up	uncharacterized protein
IAMT1	0	0	2.66317	up	IAA carboxylmethyltransferase 1
AT3G03341	6.55669e-10	8.47866e-09	2.65418	up	uncharacterized protein
UPS1	1.11167e-07	1.06299e-06	2.65055	up	ureide permease 1
MYB82	4.65985e-05	0.00026814	2.64857	up	transcription factor MYB82
XTH12	9.0894e-11	1.28128e-09	2.64732	up	xyloglucan:xyloglucosyl transferase
TLL1	0	0	2.64543	up	triacylglycerol lipase-like 1 protein
AT4G37690	4.00962e-06	2.91103e-05	2.63212	up	glycosyltransferase 6
AT2G21100	0	0	2.61384	up	disease resistance-responsive, dirigent domain-containing protein
AT1G72720	0.000155411	0.000777034	2.59099	up	uncharacterized protein
CER4	2.64141e-10	3.54929e-09	2.59099	up	fatty acyl-CoA reductase 3
AT1G05440	8.67529e-06	5.90232e-05	2.59099	up	C-8 sterol isomerase
MYB50	8.67529e-06	5.90232e-05	2.59099	up	myb domain protein 50
AT3G32040	8.67529e-06	5.90232e-05	2.59099	up	geranylgeranyl diphosphate synthase 12
AT2G34020	4.47148e-05	0.000258425	2.59099	up	calcium-binding EF-hand-containing protein
AT2G22930	0.000102404	0.000536559	2.59099	up	glycosyl transferase domain-containing protein
AHP4	1.49656e-08	1.63245e-07	2.57301	up	histidine-containing phosphotransfer protein 4
AT2G41480	5.5775e-10	7.27455e-09	2.5718	up	putative peroxidase
AT1G77520	0	0	2.56992	up	O-methyltransferase family protein
NF-YA10	1.90029e-06	1.4618e-05	2.56733	up	nuclear transcription factor Y subunit A-10
AT4G11780	7.29773e-07	6.08887e-06	2.559	up	uncharacterized protein
AT4G14980	1.09193e-06	8.8127e-06	2.55777	up	Cysteine/Histidine-rich C1 domain family protein
SULTR3;1	0	0	2.5577	up	sulfate transporter 3.1
AT5G39890	0	0	2.55537	up	uncharacterized protein
ALMT1	2.44965e-06	1.85065e-05	2.555	up	aluminum-activated malate transporter 1
AT1G67035	1.24516e-05	8.2052e-05	2.54781	up	uncharacterized protein
AT5G45960	1.2735e-08	1.40617e-07	2.54553	up	GDSL esterase/lipase
CYP98A9	6.10539e-05	0.000341836	2.54173	up	p-coumarate 3-hydroxylase
AT4G12870	6.27372e-08	6.24006e-07	2.54019	up	Gamma interferon responsive lysosomal thiol (GILT) reductase family protein
AT1G71910	6.94914e-07	5.81842e-06	2.5293	up	uncharacterized protein
AT1G72230	0	0	2.52232	up	plastocyanin-like domain-containing protein
GLP10	0	0	2.52231	up	germin-like protein subfamily 2 member 4
AGL14	2.33054e-06	1.76788e-05	2.5219	up	agamous-like MADS-box protein AGL14
AT5G35190	0	0	2.51786	up	proline-rich extensin-like family protein
AT3G50640	4.65183e-15	9.42357e-14	2.51542	up	uncharacterized protein
AT5G15950	0	0	2.51521	up	S-adenosylmethionine decarboxylase-like protein
PS2	0	0	2.5149	up	phosphate starvation-induced protein 2
RHS18	6.80939e-10	8.77819e-09	2.50102	up	peroxidase 60
BGLU18	0	0	2.48641	up	beta glucosidase 18
BLH8	9.23623e-05	0.000491189	2.48303	up	BEL1-like homeodomain 8
AT3G26960	6.66134e-17	1.55777e-15	2.48189	up	pollen Ole e 1 allergen and extensin family protein
AT5G06990	7.44803e-06	5.13337e-05	2.47834	up	uncharacterized protein
ADH1	0	0	2.47071	up	alcohol dehydrogenase class-P
AT2G40435	2.64482e-07	2.37116e-06	2.46013	up	uncharacterized protein
RNS1	3.39774e-08	3.51416e-07	2.45812	up	ribonuclease 1
AT1G02810	0	0	2.45248	up	pectinesterase 7
FMO GS-OX2	0	0	2.43905	up	flavin-containing monooxygenase FMO GS-OX2
AT3G43110	0	0	2.43203	up	uncharacterized protein
IPMI1	0	0	2.42914	up	isopropylmalate isomerase 1
CYP96A4	1.05657e-07	1.01468e-06	2.42759	up	cytochrome P450, family 96, subfamily A, polypeptide 4
AT5G66985	5.68148e-12	9.02429e-11	2.42341	up	uncharacterized protein
EXO70H1	3.58527e-05	0.000212212	2.41826	up	exocyst complex component 7
AT5G06630	0	0	2.41575	up	proline-rich extensin-like family protein
41885	7.45906e-08	7.32368e-07	2.40645	up	developmental protein SEPALLATA 3
AT3G06160	2.67597e-06	2.00797e-05	2.39401	up	B3 domain-containing protein REM21
FLS2	3.33067e-17	7.99649e-16	2.39107	up	flavonol synthase 2
AT1G26530	0.000190793	0.000930892	2.38513	up	PIN domain-containing protein
AT1G50110	1.55431e-16	3.54281e-15	2.38338	up	branched-chain-amino-acid aminotransferase 6
ST4C	0.000186637	0.000912217	2.37507	up	sulfotransferase 4C
AT5G08250	0.000186637	0.000912217	2.37507	up	cytochrome P450 86B1
AT5G05365	1.703e-10	2.3335e-09	2.37507	up	metal ion binding protein
AT3G44220	2.22045e-17	5.36578e-16	2.37313	up	late embryogenesis abundant hydroxyproline-rich glycoprotein
AP1	1.9289e-07	1.76833e-06	2.36371	up	Floral homeotic protein APETALA 1
AT5G45580	3.13396e-05	0.00018923	2.35544	up	transcription factor
CMPG1	0	0	2.35485	up	U-box domain-containing protein 20
MLP423	0	0	2.35308	up	MLP-like protein 423
CRF3	5.16022e-10	6.74879e-09	2.35274	up	ethylene-responsive transcription factor CRF3
AT3G50220	2.17412e-08	2.32138e-07	2.34691	up	uncharacterized protein
NHL12	0	0	2.34326	up	NDR1/HIN1-like 12 protein
XTH32	0	0	2.33708	up	xyloglucan:xyloglucosyl transferase xyloglucan:xyloglucosyl transferase
AT5G51470	0.000173741	0.000856978	2.33697	up	auxin-responsive GH3 family protein
AT3G06460	7.09844e-08	7.00054e-07	2.32988	up	GNS1/SUR4 membrane-like protein
AT3G10040	0	0	2.32853	up	sequence-specific DNA binding transcription factor
AT5G01790	0	0	2.32792	up	uncharacterized protein
TTG2	1.33003e-07	1.2538e-06	2.32768	up	WRKY transcription factor 44
AT1G01250	0	0	2.32757	up	ethylene-responsive transcription factor ERF023
ANK	5.4196e-09	6.2884e-08	2.32525	up	ankyrin repeat family protein
AT4G14090	4.44089e-17	1.05105e-15	2.31611	up	anthocyanin 5-O-glucosyltransferase
PAP14	1.29214e-12	2.16597e-11	2.31188	up	purple acid phosphatase 14
NSP4	4.64073e-15	9.4068e-14	2.31016	up	Nitrile-specifier protein 4
AT2G38995	9.80164e-08	9.45383e-07	2.3098	up	O-acyltransferase (WSD1-like) family protein
AT4G33070	0	0	2.3031	up	pyruvate decarboxylase
AT2G33640	6.58079e-05	0.000365375	2.3031	up	putative S-acyltransferase
AT1G24735	1.67749e-05	0.000107439	2.29203	up	caffeoyl-CoA O-methyltransferase
AT4G19970	0.00014906	0.000748872	2.2728	up	uncharacterized protein
AT5G51850	0.00014906	0.000748872	2.2728	up	uncharacterized protein
AT4G33560	0	0	2.26867	up	Wound-responsive family protein
HB1	0	0	2.26834	up	non-symbiotic hemoglobin 1
AT5G49320	3.7567e-05	0.000221063	2.26712	up	uncharacterized protein
ANNAT4	0	0	2.26664	up	annexin D4
BGLU21	0	0	2.25581	up	beta-glucosidase 21
AT1G52060	9.03055e-14	1.65895e-12	2.25076	up	jacalin-like lectin domain-containing protein
AT5G40590	4.20596e-08	4.28754e-07	2.24552	up	cysteine/histidine-rich C1 domain-containing protein
FMO GS-OX3	0	0	2.2453	up	flavin-containing monooxygenase FMO GS-OX3
BGLU28	5.18774e-05	0.000295363	2.23113	up	beta glucosidase 28
AT1G61260	6.62803e-15	1.32577e-13	2.22412	up	uncharacterized protein
ERF38	0.00012656	0.000647647	2.22085	up	ethylene-responsive transcription factor ERF038
AT5G62150	0.00012656	0.000647647	2.22085	up	peptidoglycan-binding LysM domain-containing protein
VSP2	0	0	2.21969	up	vegetative storage protein 2
AT5G05270	0	0	2.2187	up	chalcone-flavanone isomerase-like proetin
AT5G20740	0	0	2.21731	up	plant invertase/pectin methylesterase inhibitor domain-containing protein
AT1G44830	4.88408e-08	4.93454e-07	2.20898	up	ethylene-responsive transcription factor ERF014
CPK15	2.29322e-06	1.74115e-05	2.20584	up	calcium-dependent protein kinase 15
BGLU35	3.79918e-14	7.1975e-13	2.19842	up	myrosinase 5
AT3G02800	1.06086e-07	1.01791e-06	2.1937	up	tyrosine specific protein phosphatase-like protein
CYP707A1	6.44464e-07	5.43287e-06	2.18929	up	abscisic acid 8'-hydroxylase 1
HMT3	1.84822e-11	2.80338e-10	2.18788	up	homocysteine S-methyltransferase 3
AT3G49070	6.54248e-05	0.000363673	2.17643	up	uncharacterized protein
RR14	1.84852e-14	3.58766e-13	2.17392	up	two-component response regulator ARR14
AT3G28500	8.60263e-09	9.73757e-08	2.17309	up	60S acidic ribosomal protein P2-3
AT3G19200	5.38953e-09	6.25786e-08	2.17265	up	uncharacterized protein
XTH16	0	0	2.1613	up	xyloglucan:xyloglucosyl transferase
AT2G40390	7.04488e-10	9.06774e-09	2.15916	up	uncharacterized protein
AT1G06100	8.68885e-06	5.90913e-05	2.15916	up	delta-9 desaturase-like 2 protein
RTFL3	9.17389e-06	6.21556e-05	2.1497	up	protein rotundifolia like 3
MGP	5.48304e-05	0.000310532	2.14316	up	zinc finger protein MAGPIE
NAC019	0	0	2.14316	up	NAC domain-containing protein 19
sks16	3.52278e-09	4.17769e-08	2.14038	up	protein SKU5 similar 16
AT1G72910	4.22251e-12	6.74873e-11	2.1388	up	Toll-Interleukin-Resistance domain-containing protein
AT5G50760	0	0	2.13283	up	SAUR-like auxin-responsive protein
AT4G27280	0	0	2.13052	up	EF-hand, calcium binding motif-containing protein
RABH1e	5.01091e-05	0.000286078	2.12831	up	RAB GTPase H1E
AT5G54370	0	0	2.12728	up	late embryogenesis abundant protein-like protein
AT1G52070	0	0	2.12625	up	jacalin-like lectin domain-containing protein
FT	4.45897e-05	0.00025788	2.11814	up	protein FLOWERING LOCUS T
5PTASE11	1.88563e-09	2.30763e-08	2.11569	up	Type I inositol-1,4,5-trisphosphate 5-phosphatase 11
MSS3	0	0	2.10983	up	calmodulin-like protein 5
AT5G38120	1.58957e-05	0.000102339	2.10835	up	4-coumarate--CoA ligase-like 8
AT4G12520	0	0	2.10805	up	bifunctional inhibitor/lipid-transfer protein/seed storage 2S albumin-like protein
SPX3	1.47571e-08	1.61182e-07	2.10682	up	SPX domain-containing protein 3
EXLB1	2.45248e-14	4.72408e-13	2.10225	up	expansin-like B1
RLP32	1.45055e-05	9.41241e-05	2.09747	up	receptor like protein 32
AT4G21930	3.63518e-05	0.000214747	2.09559	up	uncharacterized protein
AT1G45010	2.73226e-14	5.22974e-13	2.08993	up	TRAM, LAG1 and CLN8 (TLC) lipid-sensing domain containing protein
AT1G68030	3.80357e-05	0.000223506	2.08951	up	RING/FYVE/PHD zinc finger protein
AT5G67210	3.96112e-11	5.79712e-10	2.08348	up	uncharacterized protein
AT4G22235	6.86117e-12	1.08258e-10	2.08343	up	defensin-like protein 95
AT1G23200	3.97878e-12	6.36529e-11	2.07279	up	pectinesterase 6
AT5G10210	1.01813e-09	1.28031e-08	2.07071	up	uncharacterized protein
AT1G02190	8.2503e-06	5.64196e-05	2.06623	up	putative CER1 protein
AT3G19430	1.99871e-08	2.1468e-07	2.06528	up	late embryogenesis abundant protein-like protein
CB5-C	0	0	2.06145	up	cytochrome B5 isoform C
TCH2	0	0	2.06034	up	calcium-binding protein CML24
LTI30	0	0	2.05863	up	dehydrin Xero 2
AT2G43590	0	0	2.05591	up	chitinase-like protein
AT5G33300	5.83916e-07	4.96262e-06	2.0472	up	chromosome-associated kinesin-like protein
AT4G17000	0.000135203	0.000686293	2.0472	up	uncharacterized protein
AT1G53070	3.33067e-17	7.99649e-16	2.04629	up	legume lectin-like protein
AT2G28400	0	0	2.02773	up	uncharacterized protein
CP1	0.000199961	0.000970789	2.02629	up	cysteine proteinase1
AT5G57760	0	0	2.02504	up	uncharacterized protein
MBP1	2.79821e-10	3.74638e-09	2.02115	up	myrosinase-binding protein 1
AT1G22160	0	0	2.0158	up	uncharacterized protein
AT2G47780	1.05145e-11	1.63273e-10	2.01397	up	Rubber elongation factor protein (REF)
AT1G18740	0	0	2.00797	up	uncharacterized protein
AT3G50800	5.06849e-08	5.10644e-07	2.0071	up	uncharacterized protein
AOC3	3.6342e-13	6.35728e-12	2.00675	up	allene oxide cyclase 3
AT1G56680	0.000163889	0.000814291	2.00493	up	chitinase-like protein
AT1G27565	0	0	-44.9522	down	uncharacterized protein;
SUC5	7.33704e-08	8.3704e-07	-22.5968	down	sucrose transport protein SUC5;
AT1G34047	2.79783e-11	4.55248e-10	-19.6836	down	defensin-like protein 208;
CPuORF53	5.69456e-08	6.58222e-07	-14.6635	down	conserved peptide upstream open reading frame 53;
AT5G25230	7.94461e-05	0.000544857	-13.9885	down	elongation factor EF-2;
AT1G51900	1.07777e-06	1.03265e-05	-11.8364	down	Regulator of Vps4 activity in the MVB pathway protein;
HDG3	1.07777e-06	1.03265e-05	-11.8364	down	homeobox-leucine zipper protein HDG3;
AT2G07728	3.32059e-06	2.93672e-05	-10.7604	down	uncharacterized protein;
AT5G38910	3.32059e-06	2.93672e-05	-10.7604	down	putative germin-like protein subfamily 1 member 9;
AT1G61410	1.55092e-05	0.000121257	-10.4207	down	DNA double-strand break repair and VJ recombination XRCC4 protein;
AT2G30660	1.55092e-05	0.000121257	-10.4207	down	3-hydroxyisobutyryl-CoA hydrolase;
CYCB1;5	1.0275e-05	8.32694e-05	-9.68435	down	cyclin B;
AT1G67270	1.0275e-05	8.32694e-05	-9.68435	down	Zinc-finger domain of monoamine-oxidase A repressor R1 protein;
AT2G02061	1.0275e-05	8.32694e-05	-9.68435	down	nucleotide-diphospho-sugar transferase domain-containing protein;
AT2G19150	1.0275e-05	8.32694e-05	-9.68435	down	putative pectinesterase 10;
PLA-I{beta]2	1.0275e-05	8.32694e-05	-9.68435	down	lipase class 3 family protein;
AT2G05530	3.1962e-05	0.000236059	-8.60831	down	glycine-rich protein;
AT2G05915	3.1962e-05	0.000236059	-8.60831	down	uncharacterized protein;
AT3G22090	3.1962e-05	0.000236059	-8.60831	down	uncharacterized protein;
AT3G19615	1.13194e-05	9.10907e-05	-8.10501	down	uncharacterized protein;
MT1B	0.00011253	0.00042759	-7.53227	down	metallothionein 1B;
scpl5	0.000100077	0.000672238	-7.53227	down	serine carboxypeptidase-like 5;
TT12	0.000100077	0.000672238	-7.53227	down	protein TRANSPARENT TESTA 12;
AT4G24170	0.000100077	0.000672238	-7.53227	down	ATP binding microtubule motor family protein;
AT2G32235	0	0	-7.50823	down	uncharacterized protein;
ZW2	0.000246943	0.000834487	-6.45623	down	transcription factor-like protein;
AT1G74480	0.000246943	0.000834487	-6.45623	down	RWP-RK domain-containing protein;
AT2G44390	0.000246943	0.000834487	-6.45623	down	cysteine/histidine-rich C1 domain-containing protein;
HAF2	0.000246943	0.000834487	-6.45623	down	transcription initiation factor TFIID subunit 1-B;
AT3G59120	0.000246943	0.000834487	-6.45623	down	Cysteine/Histidine-rich C1 domain family protein;
AT4G05071	0.000246943	0.000834487	-6.45623	down	uncharacterized protein;
AT5G40790	0.000246943	0.000834487	-6.45623	down	uncharacterized protein;
AT3G18300	7.10543e-15	1.54054e-13	-6.40623	down	uncharacterized protein;
AT1G53635	2.84383e-05	0.000212056	-6.36822	down	uncharacterized protein;
AT3G15450	0	0	-6.16737	down	;aluminum induced protein with YGL and LRDR motif
AT1G64320	5.64804e-05	0.000398424	-6.07876	down	myosin heavy chain-related protein;
AT4G12735	0	0	-5.54974	down	uncharacterized protein;
AT5G51440	0	0	-5.23902	down	heat shock protein 23.5;
AT5G13230	1.56085e-05	0.000121927	-5.21037	down	pentatricopeptide repeat-containing protein;
AT5G66110	2.95259e-05	0.000219527	-5.01739	down	heavy metal transport/detoxification domain-containing protein;
AT1G73610	2.14098e-06	1.94562e-05	-4.9209	down	GDSL esterase/lipase;
AT3G11591	6.2334e-06	5.26545e-05	-4.78489	down	uncharacterized protein;
HSFA2	0	0	-4.78211	down	heat stress transcription factor A-2;
PRR3	1.31103e-09	1.81582e-08	-4.68529	down	;two-component response regulator-like APRR3
AT1G06330	0.00024973	0.000842733	-4.63143	down	heavy metal transport/detoxification-like protein;
CYP705A28	0.00024973	0.000842733	-4.63143	down	cytochrome P450, family 705, subfamily A, polypeptide 28;
NRT2.6	0.00024973	0.000842733	-4.63143	down	high affinity nitrate transporter 2.6;
AT5G36100	0.00024973	0.000842733	-4.63143	down	uncharacterized protein; ;uncharacterized protein
AOX1D	0	0	-4.50118	down	alternative oxidase 3;
GSTU12	1.31445e-07	1.44755e-06	-4.43846	down	glutathione S-transferase TAU 12;
AT1G63370	4.89532e-05	0.000348795	-4.25551	down	flavin-containing monooxygenase-like protein;
AT5G43570	0.000114452	0.000433656	-4.24548	down	Serine protease inhibitor, potato inhibitor I-type family protein;
AT5G24640	9.50351e-14	1.88173e-12	-3.88443	down	uncharacterized protein;
AT3G05950	4.15067e-06	3.62276e-05	-3.85953	down	germin-like protein subfamily 1 member 7;
PHS1	0.000171998	0.000616174	-3.47358	down	poor homologous synapsis 1; ;poor homologous synapsis 1
AT2G41730	0	0	-3.3414	down	uncharacterized protein;
DIN11	0	0	-3.32453	down	2-oxoglutarate-Fe(II)-dependent oxygenase domain-containing protein;
CYP81D8	0	0	-3.32092	down	cytochrome P450, family 81, subfamily D, polypeptide 8;
LINC4	0	0	-3.29753	down	;branched-chain-amino-acid aminotransferase 5;protein little nuclei4
AT2G04050	0	0	-3.2817	down	MATE efflux family protein;
AT5G37900	0.000108695	0.000414385	-3.22812	down	E3 ubiquitin-protein ligase SINA-like 8;
AT1G12870	0.000108695	0.000414385	-3.22812	down	F-box and associated interaction domains-containing protein;
AT2G14440	0.000108695	0.000414385	-3.22812	down	putative leucine-rich repeat protein kinase;
AT2G27650	0.000108695	0.000414385	-3.22812	down	Ubiquitin carboxyl-terminal hydrolase-related protein;
UGT73C2	0.000108695	0.000414385	-3.22812	down	UDP-glucosyl transferase 73C;
MPC	0.000108695	0.000414385	-3.22812	down	poly-A binding protein-like protein;
AT4G00580	0.000108695	0.000414385	-3.22812	down	COP1-interacting protein-like protein;
CHX3	0.000108695	0.000414385	-3.22812	down	cation/H(+) antiporter 3;
bZIP43	0.000108695	0.000414385	-3.22812	down	basic leucine-zipper 43;
AT5G39770	0.000108695	0.000414385	-3.22812	down	Restriction endonuclease, type II-like superfamily protein;
AT5G46660	0.000108695	0.000414385	-3.22812	down	protein kinase C-like zinc finger protein;
AT5G67411	0.000108695	0.000414385	-3.22812	down	putative scarecrow-like protein 16;
CIPK18	0.000303453	0.000992078	-3.18411	down	CBL-interacting serine/threonine-protein kinase 18;
AT4G01985	1.00489e-07	1.12675e-06	-3.16639	down	uncharacterized protein;
AT2G27389	2.60539e-05	0.000195766	-3.04154	down	uncharacterized protein;
AT3G29639	1.85847e-07	2.00686e-06	-3.02825	down	uncharacterized protein;
AT3G55910	0.000231849	0.000790399	-3.01043	down	uncharacterized protein;
AT3G49370	4.30791e-08	5.06016e-07	-2.97184	down	Calcium-dependent protein kinase-like protein;
AT5G27230	2.04856e-06	1.86571e-05	-2.89465	down	Frigida-like protein;
AT3G46500	0.000175829	0.000628144	-2.89465	down	oxidoreductase, 2OG-Fe(II) oxygenase family protein;
SUC7	2.21868e-10	3.347e-09	-2.80302	down	;putative sucrose transport protein SUC7
HSP90.1	0	0	-2.80184	down	heat shock protein 81-1;
AT4G31060	4.73948e-10	6.87886e-09	-2.76879	down	ethylene-responsive transcription factor ERF015;
AT3G18250	0	0	-2.74991	down	Putative membrane lipoprotein;
AT1G55365	0.000100216	0.000389319	-2.74991	down	uncharacterized protein;
AT4G22170	0.000100216	0.000389319	-2.74991	down	F-box protein;
CML41	0	0	-2.71809	down	putative calcium-binding protein CML41;
AT1G66060	0.000291701	0.000961297	-2.70167	down	uncharacterized protein;
AT1G19396	1.31264e-05	0.000104024	-2.69922	down	uncharacterized protein;
ENT4	0.000217336	0.00074742	-2.64653	down	equilibrative nucleoside transporter 4;
HSFB3	0.000121075	0.000455385	-2.57302	down	heat stress transcription factor B-3;
AT3G27510	0.000276399	0.00091794	-2.56383	down	Cysteine/Histidine-rich C1 domain family protein;
SAMDC	5.34084e-12	9.19784e-11	-2.51511	down	;uncharacterized protein
CLV3	0.000246959	0.000834487	-2.51076	down	;protein CLAVATA 3
AT5G23240	9.43415e-06	7.71304e-05	-2.50869	down	DNAJ heat shock N-terminal domain-containing protein;
AT1G53600	0.000258563	0.000867883	-2.46045	down	pentatricopeptide repeat-containing protein;
CYP81G1	0.000146296	0.000536441	-2.39443	down	cytochrome P450, family 81, subfamily G, polypeptide 1;
AT1G72530	4.46958e-05	0.000321416	-2.36358	down	putative plastid developmental protein DAG;
GSTF3	4.52438e-12	7.84446e-11	-2.34188	down	glutathione S-transferase 16;
AT3G59330	0.000121597	0.000456987	-2.31572	down	uncharacterized protein;
EPR1	0	0	-2.28445	down	;early-phytochrome-responsive1
CNI1	0	0	-2.27863	down	E3 ubiquitin-protein ligase ATL31;
AT2G12190	1.50962e-06	1.41034e-05	-2.26645	down	putative cytochrome P450;
AT5G47440	9.09512e-05	0.00061678	-2.26229	down	uncharacterized protein;
ANX1	9.25153e-05	0.000625986	-2.24335	down	receptor-like protein kinase ANXUR1;
AT1G72060	8.88178e-16	2.05968e-14	-2.24294	down	serine-type endopeptidase inhibitor;
AT4G30640	0.000113949	0.000432093	-2.16134	down	putative F-box/LRR-repeat protein 19;
AT5G19025	6.6231e-05	0.000461904	-2.11309	down	ribosomal protein L34e family protein;
RAP2.9	1.30666e-07	1.43992e-06	-2.10372	down	ethylene-responsive transcription factor RAP2-9;
PDF2.1	0	0	-2.05205	down	defensin-like protein 4;
AT5G43580	1.33227e-15	3.05131e-14	-2.04404	down	Serine protease inhibitor, potato inhibitor I-type family protein;
