# Supplementary material for: Characterization of wheat homeodomain-leucine zipper family genes and functional analysis of TaHDZ5-6A in drought tolerance in transgenic Arabidopsis
Source: BMC Plant Biol. 2020 Jan 31;20:50. doi: 10.1186/s12870-020-2252-6 (PMC6993422; doi:10.1186/s12870-020-2252-6)
Supplement: Supplementary file 12 — Additional file 12: Table S4. Primers used in this research. The name of the primers was based on the gene name and experimental purpose. [file 12870_2020_2252_MOESM12_ESM.xlsx]

## Sheet: primers list
Additional file 12: Table S4 Primers used in this research.
The name of the primers was based on the gene name and experimental purpose.
Primer Name	Gene ID	Forward	Reverse
DREB2A_qRTPCR	AT5G05410	GACCTAAATGGCGACGATGT	TCGAGCTGAAACGGAGGTAT
RD29A_qRTPCR	AT5G52310	TGGACACGAATTCTCCATCA	TTCCAGCTCAGCTCCTGATT
RD29B_qRTPCR	AT5G52300	GGAGAGAGCAGAGAGGCTCA	CCGTTGACCACCGAGATAGT
LEA14_qRTPCR	AT1G01470	GATTTCTTCTGATCGACAAAACCTA	AGCAAACCCAACTTATTACATTACG
RD26_qRTPCR	AT4G27410	GAAGGTGAGGCGGAGAGTG	CCCGAAACTCTGAGTCAACCT
RD17_qRTPCR	AT1G20440	ACGTCCACGCCGTTGGT	CTCCGGATGTTCCACTGGAA
PP2CA_qRTPCR	AT3G11410	ATGTCAGAGACCAACAAGAATGCC	CTACTTGTTCAGGCCGGTCTTG
ZAT10 _qRTPCR	AT1G27730	GGAGTCAGCGAGGTGGAAGT	TGCTCCTTCGGTCTGTCCTAA
RAB18_qRTPCR	AT5G66400	GCTCGAAAGCAGGCTTATACA	TCTGCATTTCCACCATTTCA
ANAC019_qRTPCR	AT1G52890	CGCTAACTGCGGTGACTCTA	CAATCCTCGCAGCTTCATCT
NCED3_qRTPCR	AT3G14440	TCAAAACCGGTGAATCAACT	TTCGTCTTCCTCTCCTCCTTC
RD20_qRTPCR	AT2G33380	TTAGCTCCGGTCACCAGTCA	CATGTATGGTTTTGGTAATGTTTCC
Actin8_qRTPCR	At1g49240	CTCAGGTATTGCAGACCGTATGAG	CTGGACCTGCTTCATCATACTCTG
TaHDZ5-6A_qRTPCR	TraesCS6A02G290800	AACGGACAGATGCTCTTCATG	TCGTCGTAGTACTCCTCCTCCA
TaHDZ5-6A_cloning	TraesCS6A02G290800	ATGGAGCCCGGCCGGCTCAT	CTAGTTCCACATCCAGTAGCTGATC
